# Supplementary material for: The Ixodes scapularis Symbiont Rickettsia buchneri Inhibits Growth of Pathogenic Rickettsiaceae in Tick Cells: Implications for Vector Competence
Source: Front Vet Sci. 2022 Jan 6;8:748427. doi: 10.3389/fvets.2021.748427 (PMC8770908; doi:10.3389/fvets.2021.748427)
Supplement: Supplementary file 2 [file Table_1.XLSX]

## Sheet: Summary
HTH										ppsB
Alphaproteobacteria	46									Alphaproteobacteria	0
Alpha/Rickettsiales	15									Alpha/Rickettsiales	1
Betaproteobacteria	1									Betaproteobacteria	0
Gammaproteobacteria	1									Gammaproteobacteria	22
Deltaproteobacteria	0									Deltaproteobacteria	0
Actinobacteria	1									Actinobacteria	0
Bacteroidetes	1									Bacteroidetes	4
Chlamydiae	2									Calditrichaeota	0
Firmicutes	13									Chlamydiae	0
Oligoflexia	0	1								Chloroflexi	0
Proteobacteria	8									Cyanobacteria	33
other Bacteria	5									Firmicutes	39
Eukaryota	2									Nitrospirae	0
	95									Oligoflexia	0
										Verrucomicrobia	0
										Proteobacteria	0
										other Bacteria	1
ppsE_1										Eukaryota	0
Alphaproteobacteria	0										100
Alpha/Rickettsiales	2
Betaproteobacteria	0									ppsE_3
Gammaproteobacteria	17									Alphaproteobacteria	0
Deltaproteobacteria	0									Alpha/Rickettsiales	1
Actinobacteria	0									Betaproteobacteria	7
Bacteroidetes	5									Gammaproteobacteria	74
Calditrichaeota		2								Deltaproteobacteria	2
Chlamydiae	0									Actinobacteria	5
Chloroflexi		1								Bacteroidetes	1
Cyanobacteria	56									Cyanobacteria	5
Firmicutes	10									Firmicutes	4
Oligoflexia	0	0								Fibrobacteria	0	1
Proteobacteria	5									other Bacteria	1
other Bacteria	4										100
Eukaryota	1
	100									lgrE
										Alphaproteobacteria	0
ppsE_2										Alpha/Rickettsiales	1
Alphaproteobacteria	1									Betaproteobacteria	0
Alpha/Rickettsiales	2									Gammaproteobacteria	9
Betaproteobacteria	0									Deltaproteobacteria	0
Gammaproteobacteria	19									Chloroflexi		2
Deltaproteobacteria	1									Cyanobacteria	57
Acidobacteria	0	1								Firmicutes	29
Bacteroidetes	0									Tectobacteria		1
Calditrichaeota	0	1								Bacteria	4
Chlamydiae	0									Eukaryota	0
Chloroflexi	0										100
Cyanobacteria	62
Firmicutes	11
Nitrospirae	0	1								hypothetical (GNAT)
Oligoflexia	0									Alphaproteobacteria	0
Verrucomicrobia	0	1								Alpha/Rickettsiales	2
Proteobacteria	0									Betaproteobacteria	62
other Bacteria	4									Gammaproteobacteria	21
Eukaryota	0									Deltaproteobacteria	3
	100									Chloroflexi		5
										Cyanobacteria	3
pksL_1										Verrucomicrobia		1
Alphaproteobacteria	1									Proteobacteria	2
Alpha/Rickettsiales	3									other Bacteria	6
Betaproteobacteria	76									Eukaryota	1
Gammaproteobacteria	20										100
Deltaproteobacteria	0
Actinobacteria	0
Bacteroidetes	0									ysdC
Calditrichaeota	0									Alphaproteobacteria	0
Chlamydiae	0									Alpha/Rickettsiales	1
Chloroflexi	0									Betaproteobacteria	0
Cyanobacteria	0									Gammaproteobacteria	97
Firmicutes	0									Deltaproteobacteria	0
Nitrospirae	0									Acidobacteria		1
Oligoflexia	0									Lentisphaerae		1
Verrucomicrobia	0									other Bacteria	2
Proteobacteria	0										100
Bacteria	0
Eukaryota	0
	100
lgrB
Alphaproteobacteria	0
Alpha/Rickettsiales	2
Betaproteobacteria	0
Gammaproteobacteria	22
Deltaproteobacteria	7
Acidobacteria	0	2
Actinobacteria	0
Bacteroidetes	0
Calditrichaeota	0
Chlamydiae	0
Chloroflexi	0	1
Cyanobacteria	49
Firmicutes	15
Patescibacteria	0	1
Oligoflexia	0
Verrucomicrobia	0
Proteobacteria	0	1
other Bacteria	5
Eukaryota	0
	100

## Sheet: HTH KDO03565.1
Description	Scientific name	Max score	Total score	Query cover	E value	% identity	Acc length	Accession	Taxon
MULTISPECIES: helix-turn-helix transcriptional regulator [spotted fever group]	spotted fever group	288	288	1	6e-98	1	142	WP_008580893.1	Alphaproteobacteria Rickettsia
MULTISPECIES: helix-turn-helix transcriptional regulator [spotted fever group]	spotted fever group	273	273	0.99	2e-92	0.9645	142	WP_008580879.1	Alphaproteobacteria Rickettsia
helix-turn-helix transcriptional regulator [Rickettsia endosymbiont of Culicoides newsteadi]	Rickettsia endosymbiont of Culicoides newsteadi	238	238	0.99	3e-78	0.8227	142	WP_094649625.1	Alphaproteobacteria Rickettsia
MULTISPECIES: helix-turn-helix transcriptional regulator [unclassified Rickettsia]	unclassified Rickettsia	121	121	0.97	3e-32	0.4317	140	WP_068042248.1	Alphaproteobacteria Rickettsia
helix-turn-helix transcriptional regulator [Rickettsia bellii]	Rickettsia bellii	117	117	0.97	2e-30	0.4493	145	WP_011477786.1	Alphaproteobacteria Rickettsia
helix-turn-helix transcriptional regulator [Rickettsia bellii]	Rickettsia bellii	117	117	0.97	2e-30	0.4493	145	WP_012151642.1	Alphaproteobacteria Rickettsia
MULTISPECIES: helix-turn-helix transcriptional regulator [unclassified Rickettsia]	unclassified Rickettsia	115	115	0.97	6e-30	0.4493	145	WP_068041494.1	Alphaproteobacteria Rickettsia
helix-turn-helix family protein [Rickettsia bellii str. RML Mogi]	Rickettsia bellii str. RML Mogi	95.5	95.5	0.68	2e-22	0.5052	97	KJV91401.1	Alphaproteobacteria Rickettsia
helix-turn-helix transcriptional regulator [Rickettsiales bacterium]	Rickettsiales bacterium	82	82	0.98	1e-16	0.3099	139	MBN8522913.1	Alphaproteobacteria Rickettsia
XRE family transcriptional regulator [Alphaproteobacteria bacterium]	Alphaproteobacteria bacterium	81.3	81.3	0.98	2e-16	0.3169	139	NDA89777.1	Alphaproteobacteria
hypothetical protein BGO67_10570 [Alphaproteobacteria bacterium 41-28]	Alphaproteobacteria bacterium 41-28	80.9	80.9	0.94	3e-16	0.3147	148	OJW54581.1	Alphaproteobacteria
helix-turn-helix transcriptional regulator [Alphaproteobacteria bacterium]	Alphaproteobacteria bacterium	80.5	80.5	0.92	5e-16	0.3077	150	MBP9692328.1	Alphaproteobacteria
helix-turn-helix transcriptional regulator [Alphaproteobacteria bacterium]	Alphaproteobacteria bacterium	80.5	80.5	0.91	6e-16	0.3262	150	MBP6952012.1	Alphaproteobacteria
helix-turn-helix transcriptional regulator [Alphaproteobacteria bacterium]	Alphaproteobacteria bacterium	77.8	77.8	0.92	4e-15	0.3309	146	MBA3814582.1	Alphaproteobacteria
XRE family transcriptional regulator [Alphaproteobacteria bacterium]	Alphaproteobacteria bacterium	77.4	77.4	0.98	7e-15	0.3333	140	NBY35180.1	Alphaproteobacteria
helix-turn-helix transcriptional regulator [Rickettsiaceae bacterium]	Rickettsiaceae bacterium	76.3	76.3	0.99	2e-14	0.3028	138	NRB10684.1	Alphaproteobacteria Rickettsia
helix-turn-helix transcriptional regulator [Rickettsiaceae bacterium]	Rickettsiaceae bacterium	75.5	75.5	0.95	3e-14	0.3381	144	MBP9778785.1	Alphaproteobacteria Rickettsia
helix-turn-helix transcriptional regulator [Alphaproteobacteria bacterium]	Alphaproteobacteria bacterium	75.5	75.5	0.96	3e-14	0.3404	143	MBA3814526.1	Alphaproteobacteria
helix-turn-helix transcriptional regulator [Bacteriovoracaceae bacterium]	Bacteriovoracaceae bacterium	75.5	75.5	0.91	5e-14	0.305	150	MBP9674327.1	Oligoflexia
helix-turn-helix transcriptional regulator [Alphaproteobacteria bacterium]	Alphaproteobacteria bacterium	75.5	75.5	0.92	5e-14	0.3077	150	MBP6951577.1	Alphaproteobacteria
Helix-turn-helix protein [uncultured bacterium]	uncultured bacterium	74.7	74.7	0.92	1e-13	0.3133	156	EKE10507.1	Bacteria
TPA: hypothetical protein [Holosporales bacterium]	Holosporales bacterium	75.1	75.1	0.92	1e-13	0.3133	194	HBG35408.1	Alphaproteobacteria
XRE family transcriptional regulator [Alphaproteobacteria bacterium]	Alphaproteobacteria bacterium	72.8	72.8	0.9	3e-13	0.3485	128	NBY34978.1	Alphaproteobacteria
helix-turn-helix protein [Rickettsiales bacterium Ac37b]	Rickettsiales bacterium Ac37b	72.8	72.8	0.94	4e-13	0.3379	147	AIL64734.1	Alphaproteobacteria Rickettsia
hypothetical protein BGO67_02440 [Alphaproteobacteria bacterium 41-28]	Alphaproteobacteria bacterium 41-28	72.8	72.8	0.95	5e-13	0.3041	159	OJW50204.1	Alphaproteobacteria
helix-turn-helix transcriptional regulator [Alphaproteobacteria bacterium]	Alphaproteobacteria bacterium	71.6	71.6	0.78	7e-13	0.3577	131	MBA3814322.1	Alphaproteobacteria
helix-turn-helix transcriptional regulator [Alphaproteobacteria bacterium]	Alphaproteobacteria bacterium	71.6	71.6	0.93	9e-13	0.3185	140	NCP62708.1	Alphaproteobacteria
helix-turn-helix transcriptional regulator [Alphaproteobacteria bacterium]	Alphaproteobacteria bacterium	70.9	70.9	0.95	3e-12	0.2838	158	MBP6950657.1	Alphaproteobacteria
unnamed protein product [Rotaria magnacalcarata]	Rotaria magnacalcarata	70.5	70.5	0.93	3e-12	0.2815	144	CAF3761416.1	Eukaryota
helix-turn-helix transcriptional regulator [Proteobacteria bacterium]	Proteobacteria bacterium	69.7	69.7	0.95	6e-12	0.3129	144	MBS0272555.1	Proteobacteria
unnamed protein product [Rotaria magnacalcarata]	Rotaria magnacalcarata	67.8	67.8	0.82	3e-11	0.2941	132	CAF2232934.1	Eukaryota
helix-turn-helix transcriptional regulator [Alphaproteobacteria bacterium]	Alphaproteobacteria bacterium	67	67	0.78	5e-11	0.3387	131	MBA3814344.1	Alphaproteobacteria
helix-turn-helix transcriptional regulator [Caedimonadaceae bacterium]	Caedimonadaceae bacterium	67	67	0.45	5e-11	0.5	133	KAB2833214.1	Alphaproteobacteria
helix-turn-helix transcriptional regulator [Alphaproteobacteria bacterium]	Alphaproteobacteria bacterium	67.4	67.4	0.94	5e-11	0.3309	142	MBT5389431.1	Alphaproteobacteria
helix-turn-helix transcriptional regulator [Alphaproteobacteria bacterium]	Alphaproteobacteria bacterium	67.4	67.4	0.95	7e-11	0.2838	160	MBL8677397.1	Alphaproteobacteria
Helix-turn-helix protein [uncultured bacterium]	uncultured bacterium	67	67	0.95	8e-11	0.2839	158	EKE09965.1	Bacteria
helix-turn-helix transcriptional regulator [Proteobacteria bacterium]	Proteobacteria bacterium	66.2	66.2	0.96	2e-10	0.3311	150	MBS0184773.1	Proteobacteria
helix-turn-helix transcriptional regulator [Alphaproteobacteria bacterium]	Alphaproteobacteria bacterium	65.9	65.9	0.78	2e-10	0.3465	131	MBA3814646.1	Alphaproteobacteria
helix-turn-helix transcriptional regulator [Alphaproteobacteria bacterium]	Alphaproteobacteria bacterium	65.9	65.9	0.92	2e-10	0.2933	150	MBP9692760.1	Alphaproteobacteria
helix-turn-helix transcriptional regulator [Proteobacteria bacterium]	Proteobacteria bacterium	65.5	65.5	0.95	4e-10	0.2568	159	MBS0272254.1	Proteobacteria
helix-turn-helix transcriptional regulator [Alphaproteobacteria bacterium]	Alphaproteobacteria bacterium	64.7	64.7	0.92	5e-10	0.3162	150	MBP6952058.1	Alphaproteobacteria
hypothetical protein B7Y25_06090 [Alphaproteobacteria bacterium 16-39-46]	Alphaproteobacteria bacterium 16-39-46	64.3	64.3	0.96	9e-10	0.2933	150	OYZ36892.1	Alphaproteobacteria
XRE family transcriptional regulator [Alphaproteobacteria bacterium]	Alphaproteobacteria bacterium	64.3	64.3	0.97	9e-10	0.2866	159	NBT85780.1	Alphaproteobacteria
helix-turn-helix transcriptional regulator [Alphaproteobacteria bacterium]	Alphaproteobacteria bacterium	63.9	63.9	0.92	1e-09	0.2877	149	MBP6952548.1	Alphaproteobacteria
helix-turn-helix transcriptional regulator [Alphaproteobacteria bacterium]	Alphaproteobacteria bacterium	63.9	63.9	0.93	1e-09	0.2885	159	MBP9692456.1	Alphaproteobacteria
hypothetical protein BGO67_09850 [Alphaproteobacteria bacterium 41-28]	Alphaproteobacteria bacterium 41-28	63.5	63.5	0.92	2e-09	0.3007	150	OJW46990.1	Alphaproteobacteria
helix-turn-helix transcriptional regulator [Proteobacteria bacterium]	Proteobacteria bacterium	62.8	62.8	0.91	3e-09	0.3451	149	MBP9829091.1	Proteobacteria
helix-turn-helix transcriptional regulator [Alphaproteobacteria bacterium]	Alphaproteobacteria bacterium	62.8	62.8	0.92	3e-09	0.2733	150	MBP9692430.1	Alphaproteobacteria
helix-turn-helix transcriptional regulator [Alphaproteobacteria bacterium]	Alphaproteobacteria bacterium	62.4	62.4	0.95	5e-09	0.26	159	MBA3814204.1	Alphaproteobacteria
helix-turn-helix transcriptional regulator [Rickettsia endosymbiont of Culicoides newsteadi]	Rickettsia endosymbiont of Culicoides newsteadi	62	62	0.95	6e-09	0.2794	137	WP_094648768.1	Alphaproteobacteria Rickettsia
helix-turn-helix transcriptional regulator [Proteobacteria bacterium]	Proteobacteria bacterium	62.4	62.4	0.97	6e-09	0.2914	158	MBI2707091.1	Proteobacteria
helix-turn-helix transcriptional regulator [Holosporales bacterium]	Holosporales bacterium	62	62	0.88	7e-09	0.2857	154	MBN9344181.1	Alphaproteobacteria
XRE family transcriptional regulator [Alphaproteobacteria bacterium]	Alphaproteobacteria bacterium	61.6	61.6	0.85	8e-09	0.3015	153	MBP6952616.1	Alphaproteobacteria
hypothetical protein BGO77_02375 [Caedibacter sp. 37-49]	Caedibacter sp. 37-49	60.8	60.8	0.9	1e-08	0.3165	147	OJX10440.1	Gammaproteobacteria
hypothetical protein ACD_16C00144G0005 [uncultured bacterium]	uncultured bacterium	60.8	60.8	0.91	2e-08	0.2766	150	EKE09528.1	Bacteria
helix-turn-helix transcriptional regulator [Candidatus Paracaedimonas acanthamoebae]	Candidatus Paracaedimonas acanthamoebae	60.8	60.8	0.88	2e-08	0.2929	154	MBN9413638.1	Alphaproteobacteria
helix-turn-helix transcriptional regulator [Simkaniaceae bacterium]	Simkaniaceae bacterium	60.8	60.8	0.88	2e-08	0.2734	153	NRA89556.1	chlamydiae
Helix-turn-helix domain protein [Rickettsiales bacterium Ac37b]	Rickettsiales bacterium Ac37b	60.8	60.8	0.93	2e-08	0.2635	154	AIL65839.1	Alphaproteobacteria Rickettsia
helix-turn-helix transcriptional regulator [Alphaproteobacteria bacterium]	Alphaproteobacteria bacterium	60.8	60.8	0.93	2e-08	0.3113	148	MBL8676763.1	Alphaproteobacteria
hypothetical protein BGO67_08565 [Alphaproteobacteria bacterium 41-28]	Alphaproteobacteria bacterium 41-28	60.5	60.5	0.85	2e-08	0.2786	148	OJW46260.1	Alphaproteobacteria
hypothetical protein BGO67_12405 [Alphaproteobacteria bacterium 41-28]	Alphaproteobacteria bacterium 41-28	60.1	60.1	0.85	3e-08	0.3308	138	OJW51124.1	Alphaproteobacteria
helix-turn-helix transcriptional regulator [Rickettsia endosymbiont of Culicoides newsteadi]	Rickettsia endosymbiont of Culicoides newsteadi	59.7	59.7	0.95	3e-08	0.2647	137	WP_094649341.1	Alphaproteobacteria Rickettsia
helix-turn-helix transcriptional regulator [Alphaproteobacteria bacterium]	Alphaproteobacteria bacterium	59.7	59.7	0.48	4e-08	0.4638	140	MBP6950988.1	Alphaproteobacteria
helix-turn-helix transcriptional regulator [Proteobacteria bacterium]	Proteobacteria bacterium	60.1	60.1	0.95	4e-08	0.2671	147	MBP9752191.1	Proteobacteria
helix-turn-helix transcriptional regulator [Alphaproteobacteria bacterium]	Alphaproteobacteria bacterium	60.1	60.1	0.46	4e-08	0.4545	151	MBA3814382.1	Alphaproteobacteria
helix-turn-helix transcriptional regulator [Holosporales bacterium]	Holosporales bacterium	57.8	57.8	0.92	3e-07	0.2953	149	MBN9343952.1	Alphaproteobacteria
helix-turn-helix transcriptional regulator [Proteobacteria bacterium]	Proteobacteria bacterium	57.4	57.4	0.94	3e-07	0.2536	145	MBP9829684.1	Proteobacteria
helix-turn-helix transcriptional regulator [Candidatus Paracaedimonas acanthamoebae]	Candidatus Paracaedimonas acanthamoebae	57	57	0.92	5e-07	0.2886	149	MBN9413055.1	Alphaproteobacteria
helix-turn-helix transcriptional regulator [Proteobacteria bacterium]	Proteobacteria bacterium	56.6	56.6	0.88	7e-07	0.2826	156	MBS0272535.1	Proteobacteria
helix-turn-helix transcriptional regulator [Parachlamydiaceae bacterium]	Parachlamydiaceae bacterium	55.5	55.5	0.9	2e-06	0.2899	152	MBA3239122.1	chlamydiae
hypothetical protein [Candidatus Puniceispirillum sp.]	Candidatus Puniceispirillum sp.	54.3	54.3	0.89	5e-06	0.2556	144	MBA4119033.1	Alphaproteobacteria
helix-turn-helix transcriptional regulator [Alphaproteobacteria bacterium]	Alphaproteobacteria bacterium	52.4	52.4	0.94	3e-05	0.3056	155	MBP9692174.1	Alphaproteobacteria
helix-turn-helix transcriptional regulator [Alphaproteobacteria bacterium]	Alphaproteobacteria bacterium	51.6	51.6	0.9	5e-05	0.2574	141	MBT4879888.1	Alphaproteobacteria
helix-turn-helix domain-containing protein [Candidatus Protoclostridium gallicola]	Candidatus Protoclostridium gallicola	49.7	49.7	0.52	0.0001	0.3333	105	WP_191414412.1	Firmicutes
hypothetical protein [Candidatus Puniceispirillum sp.]	Candidatus Puniceispirillum sp.	50.1	50.1	0.93	0.0002	0.2279	143	MBA4118865.1	Alphaproteobacteria
hypothetical protein ACD_16C00036G0006 [uncultured bacterium]	uncultured bacterium	50.1	50.1	0.95	0.0002	0.2819	160	EKE10416.1	Bacteria
helix-turn-helix domain-containing protein [Anaerobutyricum hallii]	Anaerobutyricum hallii	47.8	47.8	0.53	0.0005	0.3421	84	WP_055182999.1	Firmicutes
helix-turn-helix domain-containing protein [Anaerobutyricum hallii]	Anaerobutyricum hallii	47	47	0.53	0.0008	0.3289	84	WP_118380478.1	Firmicutes
XRE family transcriptional regulator [Bordetella bronchiseptica]	Bordetella bronchiseptica	49.3	49.3	0.45	0.0008	0.3594	223	WP_015973915.1	Betaproteobacteria
helix-turn-helix domain-containing protein [Lactobacillus taiwanensis]	Lactobacillus taiwanensis	47.8	47.8	0.36	0.0009	0.5	115	WP_094496513.1	Firmicutes
hypothetical protein [Candidatus Puniceispirillum sp.]	Candidatus Puniceispirillum sp.	47.4	47.4	0.53	0.006	0.3462	311	MBA4118848.1	Alphaproteobacteria
helix-turn-helix transcriptional regulator [Bacteroidaceae bacterium]	Bacteroidaceae bacterium	44.7	44.7	0.45	0.007	0.3182	83	MBR4968012.1	Bacteroidetes
helix-turn-helix domain-containing protein [Mycolicibacterium wolinskyi]	Mycolicibacterium wolinskyi	45.4	45.4	0.32	0.007	0.413	129	WP_085145014.1	Actinobacteria
hypothetical protein [Listeria monocytogenes]	Listeria monocytogenes	44.7	44.7	0.4	0.009	0.3729	97	EAW7167987.1	Firmicutes
helix-turn-helix domain-containing protein [Enhydrobacter sp. CC-CFT640]	Enhydrobacter sp. CC-CFT640	46.2	46.2	0.5	0.009	0.3056	204	WP_147851855.1	Alphaproteobacteria
XRE family transcriptional regulator [Haematospirillum jordaniae]	Haematospirillum jordaniae	46.6	46.6	0.42	0.009	0.3443	221	WP_167804544.1	Alphaproteobacteria
helix-turn-helix domain-containing protein [Dorea sp. AM58-8]	Dorea sp. AM58-8	44.7	44.7	0.41	0.009	0.4068	103	WP_118382211.1	Firmicutes
hypothetical protein [Alphaproteobacteria bacterium]	Alphaproteobacteria bacterium	44.3	44.3	0.63	0.012	0.3043	99	NDE19764.1	Alphaproteobacteria
helix-turn-helix domain-containing protein [Liquorilactobacillus aquaticus]	Liquorilactobacillus aquaticus	44.7	44.7	0.41	0.012	0.4068	105	WP_057875855.1	Firmicutes
helix-turn-helix domain-containing protein [Listeria marthii]	Listeria marthii	44.3	44.3	0.4	0.012	0.3729	97	WP_194329175.1	Firmicutes
hypothetical protein [Listeria monocytogenes]	Listeria monocytogenes	43.5	43.5	0.4	0.025	0.3729	97	EGJ5776141.1	Firmicutes
helix-turn-helix domain-containing protein [Liquorilactobacillus capillatus]	Liquorilactobacillus capillatus	43.5	43.5	0.59	0.028	0.3218	106	WP_057745011.1	Firmicutes
helix-turn-helix transcriptional regulator [Levilactobacillus brevis]	Levilactobacillus brevis	43.5	43.5	0.37	0.033	0.434	118	WP_156646437.1	Firmicutes
helix-turn-helix transcriptional regulator [Dialister sp.]	Dialister sp.	42.4	42.4	0.46	0.039	0.3485	78	MBS6295944.1	Firmicutes
helix-turn-helix transcriptional regulator [Clostridia bacterium]	Clostridia bacterium	42.4	42.4	0.44	0.041	0.3016	74	MBQ2835581.1	Firmicutes

## Sheet: pilin KDO03566.1
Description	Scientific name	Max score	Total score	Query cover	E value	% identity	Acc length	Accession
MULTISPECIES: type IV pilin [spotted fever group]	spotted fever group	119	119	1	8e-34	1	62	WP_008580892.1
hypothetical protein REIS_1526 [Rickettsia endosymbiont of Ixodes scapularis]	Rickettsia endosymbiont of Ixodes scapularis	47	47	0.59	5e-05	0.5676	66	EER22308.1

## Sheet: ppsE_1 KDO03567.1
Description	Scientific name	Max score	Total score	Query cover	E value	% identity	Acc length	Accession	Taxon
MULTISPECIES: type I polyketide synthase [spotted fever group]	spotted fever group	2996	2996	1	0	1	1448	WP_050755384.1	Alphaproteobacteria Rickettsia
polyketide synthase type I [Rickettsia endosymbiont of Ixodes scapularis]	Rickettsia endosymbiont of Ixodes scapularis	2988	2988	0.99	0	1	1444	EER22581.1	Alphaproteobacteria Rickettsia
type I polyketide synthase [Legionella israelensis]	Legionella israelensis	1118	1118	0.98	0	0.4338	1468	WP_135060946.1	Gammaproteobacteria
type I polyketide synthase [Legionella israelensis]	Legionella israelensis	1116	1116	0.98	0	0.4324	1468	WP_143869076.1	Gammaproteobacteria
type I polyketide synthase [Erwinia amylovora]	Erwinia amylovora	1083	1083	0.98	0	0.4027	1435	WP_168401038.1	Gammaproteobacteria
Erythronolide synthase, modules 5 and 6 ORF 3; 6-deoxyerythronolide B synthase III; DEBS 3 [Erwinia amylovora ATCC BAA-2158]	Erwinia amylovora ATCC BAA-2158	1083	1083	0.98	0	0.4047	1435	CBX81712.1	Gammaproteobacteria
type I polyketide synthase [Erwinia amylovora]	Erwinia amylovora	1083	1083	0.98	0	0.4027	1435	WP_168409757.1	Gammaproteobacteria
type I polyketide synthase [Erwinia amylovora]	Erwinia amylovora	1083	1083	0.98	0	0.4027	1435	WP_168426693.1	Gammaproteobacteria
type I polyketide synthase [Erwinia amylovora]	Erwinia amylovora	1082	1082	0.98	0	0.4023	1435	WP_168403030.1	Gammaproteobacteria
type I polyketide synthase [Erwinia amylovora]	Erwinia amylovora	1082	1082	0.98	0	0.4023	1435	WP_004168294.1	Gammaproteobacteria
type I polyketide synthase [Erwinia amylovora]	Erwinia amylovora	1082	1082	0.98	0	0.4027	1435	WP_168393434.1	Gammaproteobacteria
type I polyketide synthase [Erwinia amylovora]	Erwinia amylovora	1078	1078	0.98	0	0.402	1435	WP_168385773.1	Gammaproteobacteria
hypothetical protein [Legionellaceae bacterium]	Legionellaceae bacterium	1060	1060	0.96	0	0.4127	1458	MBJ15339.1	Gammaproteobacteria
SDR family oxidoreductase [Pantoea ananatis]	Pantoea ananatis	1059	1059	0.96	0	0.407	1435	WP_028716088.1	Gammaproteobacteria
SDR family oxidoreductase [Pantoea ananatis]	Pantoea ananatis	1058	1058	0.96	0	0.407	1435	WP_207806256.1	Gammaproteobacteria
SDR family oxidoreductase [Pantoea ananatis]	Pantoea ananatis	1056	1056	0.96	0	0.407	1435	WP_019105945.1	Gammaproteobacteria
SDR family oxidoreductase [Pantoea ananatis]	Pantoea ananatis	1055	1055	0.96	0	0.4063	1435	WP_105083260.1	Gammaproteobacteria
TPA: hypothetical protein [Alteromonas australica]	Alteromonas australica	985	985	0.91	0	0.41	1378	HAW77736.1	Gammaproteobacteria
beta-ketoacyl synthase, putative [Ixodes scapularis]	Ixodes scapularis	872	872	0.29	0	1	424	EEC11376.1	eukaryota
type I polyketide synthase [Nostoc edaphicum]	Nostoc edaphicum	782	782	0.98	0	0.3382	1557	WP_181929566.1	Cyanobacteria
MULTISPECIES: type I polyketide synthase [unclassified Calothrix]	unclassified Calothrix	778	778	0.96	0	0.3316	1561	WP_190628129.1	Cyanobacteria
type I polyketide synthase [Calothrix brevissima]	Calothrix brevissima	777	777	0.96	0	0.3255	1558	WP_096646439.1	Cyanobacteria
type I polyketide synthase [Ruminiclostridium cellobioparum]	Ruminiclostridium cellobioparum	773	773	0.96	0	0.3239	1567	WP_004623650.1	Firmicutes
type I polyketide synthase [Nostoc commune]	Nostoc commune	769	769	0.98	0	0.334	1557	WP_196523457.1	Cyanobacteria
type I polyketide synthase [Aphanothece hegewaldii]	Aphanothece hegewaldii	764	764	0.97	0	0.3475	1457	WP_106456850.1	Cyanobacteria
SDR family NAD(P)-dependent oxidoreductase [Fischerella sp. PCC 9431]	Fischerella sp. PCC 9431	759	759	0.96	0	0.323	1999	WP_026723923.1	Cyanobacteria
polyketide synthase [Nostocales cyanobacterium HT-58-2]	Nostocales cyanobacterium HT-58-2	749	749	0.96	0	0.3279	1534	ARV62947.1	Cyanobacteria
type I polyketide synthase [Crocosphaera subtropica]	Crocosphaera subtropica	740	740	0.96	0	0.3247	1534	WP_009547777.1	Cyanobacteria
SDR family NAD(P)-dependent oxidoreductase [Nostoc sphaeroides]	Nostoc sphaeroides	739	739	0.96	0	0.3331	1985	WP_152591617.1	Cyanobacteria
SDR family NAD(P)-dependent oxidoreductase [Nostoc sp. NIES-4103]	Nostoc sp. NIES-4103	739	739	0.96	0	0.3277	1985	WP_096559402.1	Cyanobacteria
type I polyketide synthase [Crocosphaera watsonii]	Crocosphaera watsonii	738	738	0.96	0	0.3204	1548	WP_007310059.1	Cyanobacteria
SDR family NAD(P)-dependent oxidoreductase [Nostoc flagelliforme]	Nostoc flagelliforme	736	736	0.96	0	0.3288	1994	WP_190940411.1	Cyanobacteria
SDR family NAD(P)-dependent oxidoreductase [Richelia sinica]	Richelia sinica	736	736	0.96	0	0.3287	1983	WP_190605504.1	Cyanobacteria
SDR family NAD(P)-dependent oxidoreductase [Fischerella thermalis M58_A2018_009]	Fischerella thermalis M58_A2018_009	734	734	0.96	0	0.332	1545	MBF1988708.1	Cyanobacteria
type I polyketide synthase [Fischerella sp. NIES-3754]	Fischerella sp. NIES-3754	734	734	0.96	0	0.3279	1545	WP_062246095.1	Cyanobacteria
type I polyketide synthase [Nodularia spumigena]	Nodularia spumigena	733	733	0.96	0	0.3258	1505	WP_006194151.1	Cyanobacteria
type I polyketide synthase [Nodularia spumigena]	Nodularia spumigena	733	733	0.96	0	0.3258	1505	WP_107805857.1	Cyanobacteria
type I polyketide synthase [Fischerella thermalis]	Fischerella thermalis	733	733	0.96	0	0.3278	1545	WP_102185130.1	Cyanobacteria
type I polyketide synthase [Fischerella thermalis]	Fischerella thermalis	732	732	0.96	0	0.3286	1545	WP_102207056.1	Cyanobacteria
type I polyketide synthase [Fischerella major]	Fischerella major	731	731	0.96	0	0.3286	1545	WP_073555339.1	Cyanobacteria
type I polyketide synthase [Fischerella thermalis]	Fischerella thermalis	728	728	0.96	0	0.3307	1545	WP_102222482.1	Cyanobacteria
SDR family NAD(P)-dependent oxidoreductase [Fischerella thermalis M48_A2018_028]	Fischerella thermalis M48_A2018_028	728	728	0.96	0	0.3307	1545	MBF2069253.1	Cyanobacteria
type I polyketide synthase [Nostoc sp. FACHB-110]	Nostoc sp. FACHB-110	728	728	0.96	0	0.3248	1522	WP_190691967.1	Cyanobacteria
MULTISPECIES: type I polyketide synthase [Fischerella]	Fischerella	726	726	0.96	0	0.3296	1552	WP_016866914.1	Cyanobacteria
type I polyketide synthase [Nodularia spumigena]	Nodularia spumigena	726	726	0.96	0	0.3289	1489	WP_063872548.1	Cyanobacteria
type I polyketide synthase [Gloeocapsopsis crepidinum]	Gloeocapsopsis crepidinum	724	724	0.97	0	0.3227	1520	WP_193931478.1	Cyanobacteria
type I polyketide synthase [Fischerella thermalis]	Fischerella thermalis	723	723	0.96	0	0.3278	1545	WP_026086529.1	Cyanobacteria
type I polyketide synthase [Fischerella thermalis]	Fischerella thermalis	722	722	0.96	0	0.3278	1545	WP_009456264.1	Cyanobacteria
type I polyketide synthase [Fischerella thermalis]	Fischerella thermalis	722	722	0.96	0	0.3278	1545	WP_102175878.1	Cyanobacteria
type I polyketide synthase [Fischerella thermalis]	Fischerella thermalis	721	721	0.96	0	0.3278	1545	WP_102148324.1	Cyanobacteria
beta-ketoacyl synthase [Chroococcales cyanobacterium IPPAS B-1203]	Chroococcales cyanobacterium IPPAS B-1203	719	719	0.97	0	0.3296	1516	PIG93641.1	Cyanobacteria
MULTISPECIES: type I polyketide synthase [Nostocaceae]	Nostocaceae	717	717	0.95	0	0.3264	1488	WP_010996802.1	Cyanobacteria
SDR family NAD(P)-dependent oxidoreductase [Nostoc sp. NMS8]	Nostoc sp. NMS8	716	716	0.96	0	0.3169	1545	MBN3958490.1	Cyanobacteria
type I polyketide synthase [Fischerella sp. PCC 9339]	Fischerella sp. PCC 9339	716	716	0.97	0	0.3084	1532	WP_017308763.1	Cyanobacteria
amino acid adenylation domain-containing protein [Anaerolinea sp.]	Anaerolinea sp.	716	788	0.97	0	0.3152	2872	MBE2197674.1	Chloroflexi
type I polyketide synthase [Nostoc sp. PCC 7107]	Nostoc sp. PCC 7107	714	714	0.97	0	0.308	1509	WP_015114263.1	Cyanobacteria
type I polyketide synthase [Gloeocapsa sp. PCC 73106]	Gloeocapsa sp. PCC 73106	713	713	0.96	0	0.3233	1495	WP_006529534.1	Cyanobacteria
type I polyketide synthase [Nostoc sp. FACHB-892]	Nostoc sp. FACHB-892	709	709	0.97	0	0.3194	1523	WP_190911116.1	Cyanobacteria
type I polyketide synthase [Fischerella thermalis]	Fischerella thermalis	708	708	0.96	0	0.3243	1506	WP_102178948.1	Cyanobacteria
acyltransferase domain-containing protein [Chroococcus sp. FPU101]	Chroococcus sp. FPU101	706	706	0.96	0	0.3293	1466	WP_206813359.1	Cyanobacteria
acyltransferase domain-containing protein [Elainella sp. C42_A2020_010]	Elainella sp. C42_A2020_010	705	705	0.96	0	0.3139	1586	MBF2050485.1	Cyanobacteria
type I polyketide synthase [Nostoc linckia]	Nostoc linckia	705	705	0.97	0	0.3208	1574	WP_099066298.1	Cyanobacteria
SDR family NAD(P)-dependent oxidoreductase [Legionella israelensis]	Legionella israelensis	703	703	0.74	0	0.3862	1106	WP_058500398.1	Gammaproteobacteria
type I polyketide synthase [Paenibacillus silvae]	Paenibacillus silvae	702	702	0.97	0	0.314	1546	WP_188591929.1	Firmicutes
type I polyketide synthase [Nostoc sp. C052]	Nostoc sp. C052	702	702	0.96	0	0.3186	1553	WP_179064940.1	Cyanobacteria
beta-ketoacyl synthase [Nostoc linckia NIES-25]	Nostoc linckia NIES-25	699	699	0.96	0	0.3213	1576	BAY73753.1	Cyanobacteria
SDR family NAD(P)-dependent oxidoreductase [Candidatus Delongbacteria bacterium]	Candidatus Delongbacteria bacterium	698	698	0.96	0	0.3347	1504	NOR45478.1	bacteria
type I polyketide synthase [Nostoc punctiforme]	Nostoc punctiforme	697	697	0.96	0	0.3203	1574	WP_190949410.1	Cyanobacteria
type I polyketide synthase [Calothrix sp. PCC 7103]	Calothrix sp. PCC 7103	694	694	0.96	0	0.3134	1549	WP_035173543.1	Cyanobacteria
acyltransferase domain-containing protein [Nostoc sp. NMS9]	Nostoc sp. NMS9	693	693	0.95	0	0.3048	1550	MBN3942852.1	Cyanobacteria
SDR family NAD(P)-dependent oxidoreductase [Nostoc sp. GBBB01]	Nostoc sp. GBBB01	690	690	0.97	0	0.3186	1574	MBL1201284.1	Cyanobacteria
type I polyketide synthase [Stanieria sp. NIES-3757]	Stanieria sp. NIES-3757	690	690	0.96	0	0.3163	1550	WP_096384859.1	Cyanobacteria
type I polyketide synthase [Bacillus fungorum]	Bacillus fungorum	688	688	0.96	0	0.3008	1552	WP_099685853.1	Firmicutes
TPA: acyltransferase domain-containing protein [Caldithrix abyssi]	Caldithrix abyssi	686	686	0.97	0	0.3077	1461	HED10467.1	Calditrichaeota
type I polyketide synthase [Trichocoleus sp. FACHB-591]	Trichocoleus sp. FACHB-591	686	686	0.96	0	0.3163	1530	WP_190552499.1	Cyanobacteria
polyketide synthase [Hapalosiphonaceae cyanobacterium JJU2]	Hapalosiphonaceae cyanobacterium JJU2	686	686	0.95	0	0.3133	1535	RAM48428.1	Cyanobacteria
type I polyketide synthase [Nostoc calcicola]	Nostoc calcicola	686	686	0.96	0	0.318	1570	WP_073639678.1	Cyanobacteria
hypothetical protein BRC33_14075 [Cyanobacteria bacterium SW_9_44_58]	Cyanobacteria bacterium SW_9_44_58	684	684	0.96	0	0.3108	1550	PSO46915.1	Cyanobacteria
type I polyketide synthase [Bacillus sp. ME78]	Bacillus sp. ME78	684	684	0.96	0	0.2996	1552	WP_182812671.1	Firmicutes
SDR family NAD(P)-dependent oxidoreductase [Chitinophaga fulva]	Chitinophaga fulva	682	682	0.97	0	0.3017	1471	WP_169224894.1	Bacteriodetes
acyltransferase domain-containing protein [Iningainema tapete]	Iningainema tapete	681	681	0.97	0	0.3024	1565	WP_190834671.1	Cyanobacteria
type I polyketide synthase [Bacillus wiedmannii]	Bacillus wiedmannii	681	681	0.96	0	0.3005	1552	WP_097815666.1	Firmicutes
type I polyketide synthase [Bacillus wiedmannii]	Bacillus wiedmannii	677	677	0.96	0	0.2979	1552	WP_137035913.1	Firmicutes
type I polyketide synthase [Bacillus thuringiensis]	Bacillus thuringiensis	675	675	0.96	0	0.2979	1552	WP_086420185.1	Firmicutes
TPA: acyltransferase domain-containing protein [Caldithrix abyssi]	Caldithrix abyssi	667	667	0.96	0	0.3027	1461	HHM02907.1	Calditrichaeota
type I polyketide synthase [Clostridium botulinum]	Clostridium botulinum	659	659	0.85	0	0.3294	1631	WP_080283130.1	Firmicutes
SDR family NAD(P)-dependent oxidoreductase [Clostridium botulinum]	Clostridium botulinum	658	658	0.85	0	0.3286	1631	WP_205606938.1	Firmicutes
type I polyketide synthase [Fulvivirga imtechensis]	Fulvivirga imtechensis	658	716	0.91	0	0.3176	1853	WP_009579120.1	Bacteriodetes
amino acid adenylation domain-containing protein [Chitinophaga silvisoli]	Chitinophaga silvisoli	645	720	0.97	0	0.3063	2472	WP_116854431.1	Bacteriodetes
hybrid non-ribosomal peptide synthetase/type I polyketide synthase [Kordia periserrulae]	Kordia periserrulae	632	632	0.97	0	0.2994	2608	WP_108114617.1	Bacteriodetes
SDR family NAD(P)-dependent oxidoreductase [Kordia sp. SMS9]	Kordia sp. SMS9	627	627	0.97	0	0.2983	1485	WP_162819966.1	Bacteriodetes
acyltransferase domain-containing protein [Proteobacteria bacterium]	Proteobacteria bacterium	627	627	0.96	0	0.2885	1456	MBT5189572.1	Proteobacteria
acyltransferase domain-containing protein [Proteobacteria bacterium]	Proteobacteria bacterium	625	625	0.96	0	0.288	1456	MBT7109612.1	Proteobacteria
TPA: hypothetical protein [Lachnospiraceae bacterium]	Lachnospiraceae bacterium	624	690	0.99	0	0.2961	1906	HAU87760.1	Firmicutes
acyltransferase domain-containing protein [Proteobacteria bacterium]	Proteobacteria bacterium	624	624	0.96	0	0.2892	1420	MBT7811825.1	Proteobacteria
acyltransferase domain-containing protein [Proteobacteria bacterium]	Proteobacteria bacterium	624	624	0.96	0	0.2871	1456	MBT6658019.1	Proteobacteria
acyltransferase domain-containing protein [Proteobacteria bacterium]	Proteobacteria bacterium	623	623	0.96	0	0.2873	1456	MBT6069494.1	Proteobacteria
type I polyketide synthase [Brasilonema sp. CT11]	Brasilonema sp. CT11	619	619	0.62	0	0.3791	967	WP_210613420.1	Cyanobacteria
type I polyketide synthase [Brasilonema sennae]	Brasilonema sennae	616	616	0.62	0	0.3741	992	WP_171977411.1	Cyanobacteria
acyltransferase domain-containing protein [Fischerella thermalis M66_A2018_004]	Fischerella thermalis M66_A2018_004	616	758	0.91	0	0.3818	1570	MBF2061120.1	Cyanobacteria

## Sheet: ppsE_2 KDO03568.1
Description	Scientific name	Max score	Total score	Query cover	E value	% identity	Acc length	Accession	Taxon
polyketide synthase [Rickettsia buchneri]	Rickettsia buchneri	1316	1316	1	0	1	636	WP_052644803.1	Alphaproteobacteria Rickettsiales
MULTISPECIES: SDR family oxidoreductase [Pectobacterium]	Pectobacterium	627	627	0.99	0	0.4662	1203	WP_039513011.1	Gammaproteobacteria
MULTISPECIES: SDR family oxidoreductase [Pectobacterium]	Pectobacterium	627	627	0.99	0	0.4662	1203	WP_039483779.1	Gammaproteobacteria
SDR family NAD(P)-dependent oxidoreductase [Pantoea ananatis]	Pantoea ananatis	624	624	0.99	0	0.4631	1203	WP_019105944.1	Gammaproteobacteria
SDR family NAD(P)-dependent oxidoreductase [Pantoea ananatis]	Pantoea ananatis	624	624	0.99	0	0.4631	1203	WP_028716087.1	Gammaproteobacteria
SDR family NAD(P)-dependent oxidoreductase [Pantoea ananatis]	Pantoea ananatis	623	623	0.99	0	0.4615	1203	WP_105083261.1	Gammaproteobacteria
SDR family NAD(P)-dependent oxidoreductase [Pantoea ananatis]	Pantoea ananatis	623	623	0.99	0	0.4631	1203	WP_210501802.1	Gammaproteobacteria
beta-ketoacyl synthase [Erwinia amylovora ATCC BAA-2158]	Erwinia amylovora ATCC BAA-2158	608	608	0.99	0	0.46	1203	CBX81711.1	Gammaproteobacteria
SDR family NAD(P)-dependent oxidoreductase [Erwinia amylovora]	Erwinia amylovora	608	608	0.99	0	0.4584	1203	WP_168401040.1	Gammaproteobacteria
SDR family NAD(P)-dependent oxidoreductase [Erwinia amylovora]	Erwinia amylovora	608	608	0.99	0	0.4584	1203	WP_168409755.1	Gammaproteobacteria
SDR family NAD(P)-dependent oxidoreductase [Erwinia amylovora]	Erwinia amylovora	607	607	0.99	0	0.4584	1203	WP_168403300.1	Gammaproteobacteria
SDR family NAD(P)-dependent oxidoreductase [Erwinia amylovora]	Erwinia amylovora	607	607	0.99	0	0.4584	1203	WP_168393433.1	Gammaproteobacteria
SDR family NAD(P)-dependent oxidoreductase [Erwinia amylovora]	Erwinia amylovora	606	606	0.99	0	0.4568	1203	WP_168416065.1	Gammaproteobacteria
SDR family NAD(P)-dependent oxidoreductase [Erwinia amylovora]	Erwinia amylovora	605	605	0.99	0	0.4568	1203	WP_168404007.1	Gammaproteobacteria
SDR family NAD(P)-dependent oxidoreductase [Erwinia amylovora]	Erwinia amylovora	605	605	0.99	0	0.4568	1203	WP_004168293.1	Gammaproteobacteria
polyketide synthase type I [Legionellaceae bacterium]	Legionellaceae bacterium	601	601	0.99	0	0.47	1193	MBJ15340.1	Gammaproteobacteria
SDR family NAD(P)-dependent oxidoreductase [Legionella israelensis]	Legionella israelensis	593	593	0.99	0	0.4804	1190	WP_135060945.1	Gammaproteobacteria
KR domain-containing protein [Legionella israelensis]	Legionella israelensis	592	592	0.99	0	0.4804	1190	WP_058500399.1	Gammaproteobacteria
KR domain-containing protein [Legionella israelensis]	Legionella israelensis	587	587	0.99	0	0.4788	1190	WP_143869078.1	Gammaproteobacteria
hypothetical protein TV41_02350 [Wolbachia endosymbiont of Dactylopius coccus]	Wolbachia endosymbiont of Dactylopius coccus	575	575	0.8	0	0.5398	1070	OAM04611.1	Alphaproteobacteria Rickettsiales
polyketide synthase type I [Erwinia amylovora MR1]	Erwinia amylovora MR1	522	522	0.86	5e-175	0.4496	638	CCP05693.1	Gammaproteobacteria
non-ribosomal peptide synthetase [[Clostridium] cellulosi]	[Clostridium] cellulosi	445	445	0.99	3e-137	0.4103	1413	PZM89247.1	Firmicutes
non-ribosomal peptide synthetase [Acetivibrio cellulolyticus]	Acetivibrio cellulolyticus	449	449	0.99	3e-135	0.4105	3285	WP_010250885.1	Firmicutes
type I polyketide synthase [Okeania sp. SIO4D6]	Okeania sp. SIO4D6	420	420	0.79	3e-135	0.4458	631	NEP06452.1	cyanobacteria
type I polyketide synthase [Coleofasciculus sp. FACHB-712]	Coleofasciculus sp. FACHB-712	421	421	0.79	4e-135	0.4442	676	WP_190427962.1	cyanobacteria
type I polyketide synthase [Moorea sp. SIO4E2]	Moorea sp. SIO4E2	417	417	0.8	7e-134	0.4416	658	NEQ11369.1	cyanobacteria
amino acid adenylation protein [[Clostridium] cellulosi]	[Clostridium] cellulosi	445	445	0.99	8e-134	0.4106	3289	CDZ24035.1	Firmicutes
type I polyketide synthase [Okeania sp. SIO1H6]	Okeania sp. SIO1H6	422	422	0.79	7e-132	0.4477	1015	NET12286.1	cyanobacteria
type I polyketide synthase [Roseofilum sp. Belize BBD 4]	Roseofilum sp. Belize BBD 4	422	422	0.8	4e-131	0.4371	1061	MBP0034560.1	cyanobacteria
type I polyketide synthase [Tolypothrix campylonemoides]	Tolypothrix campylonemoides	406	406	0.78	4e-131	0.4258	537	WP_161604152.1	cyanobacteria
type I polyketide synthase [Plectonema radiosum]	Plectonema radiosum	409	409	0.8	5e-131	0.4226	616	WP_193925361.1	cyanobacteria
acyltransferase domain-containing protein [Okeania sp. SIO2B9]	Okeania sp. SIO2B9	425	425	0.79	9e-131	0.4497	1241	NES88825.1	cyanobacteria
non-ribosomal peptide synthetase [Ruminiclostridium cellobioparum]	Ruminiclostridium cellobioparum	436	436	0.99	1e-130	0.4083	3291	WP_004625007.1	Firmicutes
type I polyketide synthase [Moorea sp. SIO3C2]	Moorea sp. SIO3C2	419	419	0.79	1e-130	0.433	994	NEP48555.1	cyanobacteria
acyltransferase domain-containing protein [Okeania hirsuta]	Okeania hirsuta	424	424	0.89	2e-130	0.4246	1238	WP_124147875.1	cyanobacteria
type I polyketide synthase [Nostoc sp. C3-bin3]	Nostoc sp. C3-bin3	405	405	0.79	2e-130	0.4471	574	MBD0389538.1	cyanobacteria
non-ribosomal peptide synthetase [Acetivibrio cellulolyticus]	Acetivibrio cellulolyticus	435	435	0.99	3e-130	0.3957	3302	WP_010249924.1	Firmicutes
acyltransferase domain-containing protein [Okeania hirsuta]	Okeania hirsuta	423	423	0.79	4e-130	0.4477	1241	WP_124155954.1	cyanobacteria
type I polyketide synthase [Moorea producens]	Moorea producens	417	417	0.8	4e-130	0.4397	999	WP_071106599.1	cyanobacteria
non-ribosomal peptide synthetase [Ruminiclostridium cellobioparum]	Ruminiclostridium cellobioparum	434	434	0.99	5e-130	0.4067	3290	WP_027630727.1	Firmicutes
acyltransferase domain-containing protein [Okeania sp. SIO2G5]	Okeania sp. SIO2G5	422	422	0.79	8e-130	0.4458	1237	NEP72691.1	cyanobacteria
type I polyketide synthase [Nostoc sp. WHI]	Nostoc sp. WHI	427	427	0.78	1e-129	0.4632	1541	WP_196519883.1	cyanobacteria
TPA: type I polyketide synthase [Blastocatellia bacterium]	Blastocatellia bacterium	404	404	0.8	4e-129	0.4365	643	HEM10860.1	Acidobacteria
acyltransferase domain-containing protein [Roseofilum sp. SID3]	Roseofilum sp. SID3	422	422	0.8	5e-129	0.4391	1340	MBP0013352.1	cyanobacteria
acyltransferase domain-containing protein [Roseofilum sp. SID1]	Roseofilum sp. SID1	421	421	0.8	2e-128	0.4371	1369	MBP0038869.1	cyanobacteria
type I polyketide synthase [Tolypothrix sp. T3-bin4]	Tolypothrix sp. T3-bin4	399	399	0.76	3e-128	0.439	553	MBD0303401.1	cyanobacteria
acyltransferase domain-containing protein [Roseofilum sp. SBFL]	Roseofilum sp. SBFL	420	420	0.8	4e-128	0.4371	1371	MBP0043830.1	cyanobacteria
type I polyketide synthase [Chlorogloeopsis fritschii C42_A2020_084]	Chlorogloeopsis fritschii C42_A2020_084	410	410	0.79	8e-128	0.4302	971	MBF2007872.1	cyanobacteria
type I polyketide synthase [Coleofasciculus sp. FACHB-129]	Coleofasciculus sp. FACHB-129	422	422	0.79	9e-128	0.4471	1548	WP_190677436.1	cyanobacteria
type I polyketide synthase [Nostoc commune]	Nostoc commune	401	401	0.78	1e-127	0.4291	669	WP_196527603.1	cyanobacteria
type I polyketide synthase [Gloeocapsopsis sp. AAB1 = 1H9]	Gloeocapsopsis sp. AAB1 = 1H9	421	421	0.79	2e-127	0.456	1545	WP_105221370.1	cyanobacteria
polyketide synthase [Fischerella muscicola]	Fischerella muscicola	396	396	0.78	2e-127	0.4257	515	WP_016866925.1	cyanobacteria
type I polyketide synthase [Polyangium fumosum]	Polyangium fumosum	397	397	0.79	2e-127	0.4114	539	WP_136935487.1	deltaproteobacteria
type I polyketide synthase [Coleofasciculus sp. FACHB-T130]	Coleofasciculus sp. FACHB-T130	421	421	0.79	2e-127	0.449	1542	WP_190526675.1	cyanobacteria
type I polyketide synthase [Scytonema sp. UIC 10036]	Scytonema sp. UIC 10036	421	421	0.78	2e-127	0.4522	1543	WP_155748363.1	cyanobacteria
polyketide synthase [Nitrospirae bacterium RBG_13_39_12]	Nitrospirae bacterium RBG_13_39_12	411	411	0.86	2e-127	0.4011	1028	OGW37725.1	nitrospirae
polyketide synthase [Verrucomicrobiales bacterium]	Verrucomicrobiales bacterium	401	401	0.79	3e-127	0.4149	683	MBG89682.1	Verrucomicrobia
polyketide synthase [Gloeocapsopsis sp. AAB1 = 1H9]	Gloeocapsopsis sp. AAB1 = 1H9	421	421	0.79	3e-127	0.4442	1541	MUL37907.1	cyanobacteria
acyltransferase domain-containing protein [Gloeocapsopsis sp. AAB1 = 1H9]	Gloeocapsopsis sp. AAB1 = 1H9	420	420	0.79	3e-127	0.4442	1536	WP_196601686.1	cyanobacteria
hypothetical protein BJP34_29090 [Moorea producens PAL-8-15-08-1]	Moorea producens PAL-8-15-08-1	421	421	0.79	4e-127	0.4349	1582	AOX02956.1	cyanobacteria
type I polyketide synthase [Moorea producens]	Moorea producens	421	421	0.79	4e-127	0.4349	1583	WP_083305403.1	cyanobacteria
MULTISPECIES: type I polyketide synthase [unclassified Coleofasciculus]	unclassified Coleofasciculus	420	420	0.79	5e-127	0.4431	1543	WP_190432110.1	cyanobacteria
type I polyketide synthase [Moorea sp. SIO3H5]	Moorea sp. SIO3H5	420	420	0.79	6e-127	0.4349	1584	NEO68966.1	cyanobacteria
polyketide synthase [Firmicutes bacterium]	Firmicutes bacterium	407	407	0.79	6e-127	0.4316	936	NLW48423.1	Firmicutes
type I polyketide synthase [Okeania sp. SIO3C4]	Okeania sp. SIO3C4	398	398	0.79	7e-127	0.4165	613	NER01884.1	cyanobacteria
type I polyketide synthase [Fischerella thermalis]	Fischerella thermalis	395	395	0.79	7e-127	0.4263	548	WP_146005906.1	cyanobacteria
type I polyketide synthase [Symploca sp. SIO2D2]	Symploca sp. SIO2D2	420	420	0.79	8e-127	0.4423	1581	NEQ65215.1	cyanobacteria
SDR family NAD(P)-dependent oxidoreductase [Moorea sp. SIO2C4]	Moorea sp. SIO2C4	417	417	0.79	8e-127	0.433	1394	NES43685.1	cyanobacteria
SDR family NAD(P)-dependent oxidoreductase [Moorea sp. SIOASIH]	Moorea sp. SIOASIH	424	424	0.8	9e-127	0.4397	2260	NEO38502.1	cyanobacteria
type I polyketide synthase [Brevibacillus borstelensis]	Brevibacillus borstelensis	419	470	0.92	1e-126	0.4469	1529	WP_122959054.1	Firmicutes
type I polyketide synthase [Okeania sp. SIO3I5]	Okeania sp. SIO3I5	420	420	0.8	1e-126	0.4455	1629	NEQ40108.1	cyanobacteria
TPA: type I polyketide synthase [Fischerella sp.]	Fischerella sp.	407	407	0.79	1e-126	0.4397	970	HER13154.1	cyanobacteria
SDR family NAD(P)-dependent oxidoreductase [Roseofilum sp. Belize Diploria]	Roseofilum sp. Belize Diploria	421	421	0.8	1e-126	0.4371	1773	MBP0010702.1	cyanobacteria
type I polyketide synthase [Fischerella sp. FACHB-380]	Fischerella sp. FACHB-380	395	395	0.78	1e-126	0.4283	573	WP_190806411.1	cyanobacteria
type I polyketide synthase [Brevibacillus thermoruber]	Brevibacillus thermoruber	419	470	0.92	1e-126	0.4469	1529	WP_029098751.1	Firmicutes
SDR family NAD(P)-dependent oxidoreductase [Calditrichaeota bacterium]	Calditrichaeota bacterium	419	470	0.93	2e-126	0.4409	1557	NOX38149.1	Calditrichaeota
KR domain-containing protein [Holospora curviuscula]	Holospora curviuscula	412	412	0.99	2e-126	0.3814	1175	WP_104207060.1	Alphaproteobacteria
type I polyketide synthase [Fischerella thermalis]	Fischerella thermalis	418	418	0.86	2e-126	0.4144	1570	WP_009456258.1	cyanobacteria
type I polyketide synthase [Fischerella thermalis]	Fischerella thermalis	418	418	0.86	3e-126	0.4216	1570	WP_102185812.1	cyanobacteria
hypothetical protein BI334_26060 [Moorea producens 3L]	Moorea producens 3L	418	418	0.79	3e-126	0.433	1582	OLT68026.1	cyanobacteria
type I polyketide synthase [Moorea producens]	Moorea producens	418	418	0.79	3e-126	0.433	1583	WP_008191801.1	cyanobacteria
type I polyketide synthase [Coleofasciculus sp. FACHB-1120]	Coleofasciculus sp. FACHB-1120	418	468	0.95	3e-126	0.4442	1549	WP_190816235.1	cyanobacteria
type I polyketide synthase [Coleofasciculus sp. FACHB-125]	Coleofasciculus sp. FACHB-125	417	417	0.79	4e-126	0.4471	1548	WP_190415016.1	cyanobacteria
type I polyketide synthase [Fischerella muscicola]	Fischerella muscicola	391	391	0.76	6e-126	0.4289	503	WP_146007643.1	cyanobacteria
type I polyketide synthase [Aphanothece hegewaldii]	Aphanothece hegewaldii	416	416	0.78	7e-126	0.4502	1457	WP_106456850.1	cyanobacteria
type I polyketide synthase [Nostoc sp. FACHB-110]	Nostoc sp. FACHB-110	404	404	0.79	7e-126	0.4314	936	WP_190681663.1	cyanobacteria
thioester reductase domain-containing protein [Thermoflavimicrobium sp. FBKL4.011]	Thermoflavimicrobium sp. FBKL4.011	414	414	0.76	1e-125	0.4433	1384	WP_113658976.1	Firmicutes
type I polyketide synthase [Fischerella major]	Fischerella major	416	416	0.79	1e-125	0.4364	1570	WP_073555336.1	cyanobacteria
type I polyketide synthase [Moorea sp. SIO4G3]	Moorea sp. SIO4G3	421	421	0.8	2e-125	0.4416	2182	NEO76847.1	cyanobacteria
acyltransferase domain-containing protein [Fischerella thermalis M66_A2018_004]	Fischerella thermalis M66_A2018_004	416	416	0.86	2e-125	0.4162	1570	MBF2061120.1	cyanobacteria
MULTISPECIES: type I polyketide synthase [Fischerella]	Fischerella	416	416	0.79	2e-125	0.4344	1570	WP_016866918.1	cyanobacteria
type I polyketide synthase [Fischerella muscicola]	Fischerella muscicola	416	416	0.79	2e-125	0.4344	1570	WP_102205831.1	cyanobacteria
type I polyketide synthase [Fischerella thermalis]	Fischerella thermalis	416	416	0.79	2e-125	0.4364	1570	WP_102207759.1	cyanobacteria
type I polyketide synthase [Bacillus pumilus]	Bacillus pumilus	421	802	0.87	2e-125	0.4161	2416	WP_099679792.1	Firmicutes
type I polyketide synthase [Coleofasciculus sp. FACHB-542]	Coleofasciculus sp. FACHB-542	416	466	0.95	2e-125	0.4451	1543	WP_190531354.1	cyanobacteria
type I polyketide synthase [Fischerella sp. NIES-3754]	Fischerella sp. NIES-3754	416	416	0.79	2e-125	0.4364	1570	WP_062246103.1	cyanobacteria
type I polyketide synthase [Nostoc sp. 'Peltigera membranacea cyanobiont' 232]	Nostoc sp. 'Peltigera membranacea cyanobiont' 232	395	395	0.79	3e-125	0.4263	668	WP_143855733.1	cyanobacteria
TPA: acyltransferase domain-containing protein [Fischerella sp.]	Fischerella sp.	416	416	0.79	3e-125	0.4336	1570	HER13992.1	cyanobacteria
polyketide synthase [Fischerella thermalis CCMEE 5328]	Fischerella thermalis CCMEE 5328	416	416	0.79	3e-125	0.4344	1570	PMB03329.1	cyanobacteria
type I polyketide synthase [Fischerella thermalis]	Fischerella thermalis	415	415	0.79	3e-125	0.4344	1570	WP_102219025.1	cyanobacteria

## Sheet: pksL_1 KDO03569.1
Description	Scientific name	Max score	Total score	Query cover	E value	% identity	Acc length	Accession	Taxon
Polyketide synthase PksL [Rickettsia buchneri]	Rickettsia buchneri	1074	1074	1	0	1	522	KDO03569.1	Alphaproteobacteria Rickettsiales
SDR family oxidoreductase [Rickettsia buchneri]	Rickettsia buchneri	1024	1024	0.95	0	1	500	WP_152540685.1	Alphaproteobacteria Rickettsiales
hypothetical protein TV41_02350 [Wolbachia endosymbiont of Dactylopius coccus]	Wolbachia endosymbiont of Dactylopius coccus	635	635	0.98	0	0.58	1070	OAM04611.1	Alphaproteobacteria Rickettsiales
SDR family NAD(P)-dependent oxidoreductase [Pantoea ananatis]	Pantoea ananatis	582	582	0.98	0	0.5319	1203	WP_028716087.1	Gammaproteobacteria
SDR family NAD(P)-dependent oxidoreductase [Pantoea ananatis]	Pantoea ananatis	582	582	0.98	0	0.5319	1203	WP_210501802.1	Gammaproteobacteria
SDR family NAD(P)-dependent oxidoreductase [Pantoea ananatis]	Pantoea ananatis	580	580	0.98	0	0.5319	1203	WP_019105944.1	Gammaproteobacteria
SDR family NAD(P)-dependent oxidoreductase [Pantoea ananatis]	Pantoea ananatis	579	579	0.98	0	0.5319	1203	WP_105083261.1	Gammaproteobacteria
MULTISPECIES: SDR family oxidoreductase [Pectobacterium]	Pectobacterium	577	577	0.98	0	0.528	1203	WP_039513011.1	Gammaproteobacteria
MULTISPECIES: SDR family oxidoreductase [Pectobacterium]	Pectobacterium	576	576	0.98	0	0.528	1203	WP_039483779.1	Gammaproteobacteria
SDR family NAD(P)-dependent oxidoreductase [Erwinia amylovora]	Erwinia amylovora	563	563	0.99	0	0.522	1203	WP_168416065.1	Gammaproteobacteria
SDR family NAD(P)-dependent oxidoreductase [Erwinia amylovora]	Erwinia amylovora	562	562	0.99	0	0.5201	1203	WP_168393433.1	Gammaproteobacteria
SDR family NAD(P)-dependent oxidoreductase [Erwinia amylovora]	Erwinia amylovora	562	562	0.99	0	0.5201	1203	WP_168409755.1	Gammaproteobacteria
SDR family NAD(P)-dependent oxidoreductase [Erwinia amylovora]	Erwinia amylovora	562	562	0.99	0	0.5201	1203	WP_168401040.1	Gammaproteobacteria
SDR family NAD(P)-dependent oxidoreductase [Erwinia amylovora]	Erwinia amylovora	562	562	0.99	0	0.5201	1203	WP_168403300.1	Gammaproteobacteria
SDR family NAD(P)-dependent oxidoreductase [Erwinia amylovora]	Erwinia amylovora	562	562	0.99	0	0.5201	1203	WP_004168293.1	Gammaproteobacteria
SDR family NAD(P)-dependent oxidoreductase [Erwinia amylovora]	Erwinia amylovora	561	561	0.99	0	0.5201	1203	WP_168404007.1	Gammaproteobacteria
beta-ketoacyl synthase [Erwinia amylovora ATCC BAA-2158]	Erwinia amylovora ATCC BAA-2158	560	560	0.99	0	0.5201	1203	CBX81711.1	Gammaproteobacteria
polyketide synthase type I [Legionellaceae bacterium]	Legionellaceae bacterium	550	550	0.98	0	0.5251	1193	MBJ15340.1	Gammaproteobacteria
SDR family NAD(P)-dependent oxidoreductase [Legionella israelensis]	Legionella israelensis	532	532	0.98	8e-174	0.5174	1190	WP_135060945.1	Gammaproteobacteria
KR domain-containing protein [Legionella israelensis]	Legionella israelensis	531	531	0.98	2e-173	0.5174	1190	WP_058500399.1	Gammaproteobacteria
KR domain-containing protein [Legionella israelensis]	Legionella israelensis	530	530	0.98	5e-173	0.5135	1190	WP_143869078.1	Gammaproteobacteria
polyketide synthase, type I [Erwinia amylovora MR1]	Erwinia amylovora MR1	348	348	0.49	3e-114	0.6178	260	CCP05691.1	Gammaproteobacteria
hypothetical protein CK423_03305 [Legionella sp.]	Legionella sp.	360	360	0.94	3e-108	0.3888	1211	PJD95578.1	Gammaproteobacteria
KR domain-containing protein [Holospora curviuscula]	Holospora curviuscula	347	347	0.97	1e-103	0.3873	1175	WP_104207060.1	Alphaproteobacteria
SDR family oxidoreductase [Burkholderia sp. Cy-647]	Burkholderia sp. Cy-647	299	299	0.97	1e-89	0.3441	668	WP_167154974.1	Betaproteobacteria
SDR family oxidoreductase [Burkholderia sp. Tr-860]	Burkholderia sp. Tr-860	298	298	0.97	3e-89	0.3441	702	WP_167219918.1	Betaproteobacteria
SDR family oxidoreductase [Burkholderia sp. A1]	Burkholderia sp. A1	298	298	0.97	3e-89	0.3422	672	WP_025102280.1	Betaproteobacteria
hypothetical protein UKMH10_4933 [Burkholderia pseudomallei]	Burkholderia pseudomallei	291	291	0.95	1e-87	0.3405	564	VUD66965.1	Betaproteobacteria
SDR family oxidoreductase [Burkholderia pseudomallei]	Burkholderia pseudomallei	291	291	0.95	8e-87	0.3405	662	WP_009958173.1	Betaproteobacteria
SDR family oxidoreductase [Burkholderia glumae]	Burkholderia glumae	302	302	0.97	1e-86	0.3536	1320	WP_153477589.1	Betaproteobacteria
SDR family oxidoreductase [Burkholderia pseudomallei]	Burkholderia pseudomallei	291	291	0.95	1e-86	0.3405	684	WP_009925139.1	Betaproteobacteria
SDR family oxidoreductase [Burkholderia pseudomallei]	Burkholderia pseudomallei	291	291	0.95	1e-86	0.3405	687	WP_025991484.1	Betaproteobacteria
SDR family oxidoreductase [Burkholderia pseudomallei]	Burkholderia pseudomallei	291	291	0.95	1e-86	0.3405	682	WP_038736178.1	Betaproteobacteria
SDR family oxidoreductase [Burkholderia pseudomallei]	Burkholderia pseudomallei	291	291	0.95	1e-86	0.3405	688	WP_155018129.1	Betaproteobacteria
SDR family oxidoreductase [Burkholderia glumae]	Burkholderia glumae	301	301	0.97	2e-86	0.3536	1320	WP_015875722.1	Betaproteobacteria
Phthiocerol synthesis polyketide synthase type I PpsE [Burkholderia glumae]	Burkholderia glumae	301	301	0.97	2e-86	0.3536	1320	QKM54607.1	Betaproteobacteria
SDR family oxidoreductase [Burkholderia pseudomallei]	Burkholderia pseudomallei	291	291	0.95	4e-86	0.3405	732	WP_143303552.1	Betaproteobacteria
SDR family oxidoreductase [Burkholderia pseudomallei]	Burkholderia pseudomallei	292	292	0.95	6e-86	0.3405	779	WP_143295658.1	Betaproteobacteria
SDR family oxidoreductase [Burkholderia sp. Ap-962]	Burkholderia sp. Ap-962	300	300	0.97	1e-85	0.3472	1325	NIF74360.1	Betaproteobacteria
SDR family oxidoreductase [Burkholderia pseudomallei]	Burkholderia pseudomallei	291	291	0.95	1e-85	0.3405	790	WP_031491119.1	Betaproteobacteria
SDR family oxidoreductase [Burkholderia pseudomallei]	Burkholderia pseudomallei	291	291	0.95	1e-85	0.3405	766	WP_143295894.1	Betaproteobacteria
KR domain protein [Burkholderia ambifaria MEX-5]	Burkholderia ambifaria MEX-5	282	282	0.85	1e-85	0.3541	467	EDT39164.1	Betaproteobacteria
SDR family oxidoreductase [Burkholderia sp. Ap-962]	Burkholderia sp. Ap-962	299	299	0.97	1e-85	0.3472	1315	WP_205194411.1	Betaproteobacteria
MULTISPECIES: SDR family oxidoreductase [unclassified Burkholderia]	unclassified Burkholderia	298	298	0.97	2e-85	0.3472	1315	WP_205195689.1	Betaproteobacteria
SDR family oxidoreductase [Burkholderia sp. Cy-637]	Burkholderia sp. Cy-637	298	298	0.97	2e-85	0.3472	1325	NIF92610.1	Betaproteobacteria
SDR family oxidoreductase [Burkholderia pseudomallei]	Burkholderia pseudomallei	291	291	0.95	8e-85	0.3405	918	WP_076910438.1	Betaproteobacteria
JamP [Burkholderia pseudomallei]	Burkholderia pseudomallei	291	291	0.95	2e-84	0.3405	979	VBY54546.1	Betaproteobacteria
MULTISPECIES: SDR family oxidoreductase [Burkholderia]	Burkholderia	293	293	0.95	2e-83	0.3424	1329	WP_038719210.1	Betaproteobacteria
SDR family oxidoreductase [Burkholderia pseudomallei]	Burkholderia pseudomallei	293	293	0.95	2e-83	0.3405	1329	MBF4067615.1	Betaproteobacteria
SDR family oxidoreductase [Burkholderia pseudomallei]	Burkholderia pseudomallei	293	293	0.95	2e-83	0.3405	1329	WP_122655196.1	Betaproteobacteria
SDR family oxidoreductase [Burkholderia pseudomallei]	Burkholderia pseudomallei	293	293	0.95	2e-83	0.3405	1329	WP_191044433.1	Betaproteobacteria
SDR family oxidoreductase [Burkholderia pseudomallei]	Burkholderia pseudomallei	293	293	0.95	2e-83	0.3405	1329	WP_077187697.1	Betaproteobacteria
SDR family oxidoreductase [Burkholderia pseudomallei]	Burkholderia pseudomallei	293	293	0.95	2e-83	0.3405	1329	WP_038799867.1	Betaproteobacteria
SDR family oxidoreductase [Burkholderia pseudomallei]	Burkholderia pseudomallei	293	293	0.95	3e-83	0.3424	1329	WP_208837718.1	Betaproteobacteria
SDR family oxidoreductase [Burkholderia pseudomallei]	Burkholderia pseudomallei	293	293	0.95	3e-83	0.3424	1329	WP_004539173.1	Betaproteobacteria
SDR family oxidoreductase [Burkholderia pseudomallei]	Burkholderia pseudomallei	292	292	0.95	6e-83	0.3405	1329	WP_045587444.1	Betaproteobacteria
SDR family oxidoreductase [Burkholderia pseudomallei]	Burkholderia pseudomallei	291	291	0.95	6e-83	0.3424	1329	WP_060547318.1	Betaproteobacteria
peptide synthase [Burkholderia pseudomallei MSHR338]	Burkholderia pseudomallei MSHR338	291	291	0.95	7e-83	0.3405	1319	EQA87094.1	Betaproteobacteria
SDR family oxidoreductase [Burkholderia pseudomallei]	Burkholderia pseudomallei	291	291	0.95	8e-83	0.3405	1329	WP_038785694.1	Betaproteobacteria
SDR family oxidoreductase [Burkholderia pseudomallei]	Burkholderia pseudomallei	291	291	0.95	8e-83	0.3405	1329	WP_038735093.1	Betaproteobacteria
SDR family oxidoreductase [Burkholderia pseudomallei]	Burkholderia pseudomallei	291	291	0.95	8e-83	0.3405	1329	WP_038775615.1	Betaproteobacteria
SDR family oxidoreductase [Burkholderia pseudomallei]	Burkholderia pseudomallei	291	291	0.95	8e-83	0.3405	1329	WP_041198397.1	Betaproteobacteria
SDR family oxidoreductase [Burkholderia pseudomallei]	Burkholderia pseudomallei	291	291	0.95	8e-83	0.3405	1329	WP_041221014.1	Betaproteobacteria
SDR family oxidoreductase [Burkholderia pseudomallei]	Burkholderia pseudomallei	291	291	0.95	8e-83	0.3405	1329	WP_031313544.1	Betaproteobacteria
SDR family oxidoreductase [Burkholderia pseudomallei]	Burkholderia pseudomallei	291	291	0.95	8e-83	0.3405	1329	WP_111994104.1	Betaproteobacteria
SDR family oxidoreductase [Burkholderia pseudomallei]	Burkholderia pseudomallei	291	291	0.95	8e-83	0.3405	1329	WP_085538847.1	Betaproteobacteria
SDR family oxidoreductase [Burkholderia pseudomallei]	Burkholderia pseudomallei	291	291	0.95	9e-83	0.3405	1329	WP_076909239.1	Betaproteobacteria
SDR family oxidoreductase [Burkholderia pseudomallei]	Burkholderia pseudomallei	291	291	0.95	9e-83	0.3405	1329	WP_076903384.1	Betaproteobacteria
SDR family oxidoreductase [Burkholderia pseudomallei]	Burkholderia pseudomallei	291	291	0.95	9e-83	0.3405	1329	WP_009976807.1	Betaproteobacteria
SDR family oxidoreductase [Burkholderia pseudomallei]	Burkholderia pseudomallei	291	291	0.95	9e-83	0.3405	1329	WP_004548289.1	Betaproteobacteria
SDR family oxidoreductase [Burkholderia pseudomallei]	Burkholderia pseudomallei	291	291	0.95	9e-83	0.3405	1329	WP_004549406.1	Betaproteobacteria
SDR family oxidoreductase [Burkholderia pseudomallei]	Burkholderia pseudomallei	291	291	0.95	9e-83	0.3405	1329	WP_208206910.1	Betaproteobacteria
SDR family oxidoreductase [Burkholderia pseudomallei]	Burkholderia pseudomallei	291	291	0.95	9e-83	0.3405	1329	WP_004528408.1	Betaproteobacteria
SDR family oxidoreductase [Burkholderia pseudomallei]	Burkholderia pseudomallei	291	291	0.95	9e-83	0.3405	1329	WP_038781357.1	Betaproteobacteria
SDR family oxidoreductase [Burkholderia pseudomallei]	Burkholderia pseudomallei	291	291	0.95	9e-83	0.3405	1329	WP_038749879.1	Betaproteobacteria
SDR family oxidoreductase [Burkholderia pseudomallei]	Burkholderia pseudomallei	291	291	0.95	9e-83	0.3405	1331	WP_085513597.1	Betaproteobacteria
SDR family oxidoreductase [Burkholderia pseudomallei]	Burkholderia pseudomallei	291	291	0.95	9e-83	0.3405	1331	WP_085722516.1	Betaproteobacteria
SDR family oxidoreductase [Burkholderia pseudomallei]	Burkholderia pseudomallei	291	291	0.95	9e-83	0.3405	1329	WP_044491282.1	Betaproteobacteria
SDR family oxidoreductase [Burkholderia pseudomallei]	Burkholderia pseudomallei	291	291	0.95	9e-83	0.3405	1329	WP_038756603.1	Betaproteobacteria
SDR family oxidoreductase [Burkholderia pseudomallei]	Burkholderia pseudomallei	291	291	0.95	9e-83	0.3405	1329	WP_076890105.1	Betaproteobacteria
SDR family oxidoreductase [Burkholderia pseudomallei]	Burkholderia pseudomallei	291	291	0.95	9e-83	0.3405	1329	WP_038776684.1	Betaproteobacteria
SDR family oxidoreductase [Burkholderia pseudomallei]	Burkholderia pseudomallei	291	291	0.95	9e-83	0.3405	1349	WP_178131427.1	Betaproteobacteria
SDR family oxidoreductase [Burkholderia pseudomallei]	Burkholderia pseudomallei	291	291	0.95	9e-83	0.3405	1329	WP_041191069.1	Betaproteobacteria
SDR family oxidoreductase [Burkholderia pseudomallei]	Burkholderia pseudomallei	291	291	0.95	9e-83	0.3405	1329	WP_050040865.1	Betaproteobacteria
SDR family oxidoreductase [Burkholderia pseudomallei]	Burkholderia pseudomallei	291	291	0.95	9e-83	0.3405	1329	WP_064459590.1	Betaproteobacteria
SDR family oxidoreductase [Burkholderia pseudomallei]	Burkholderia pseudomallei	291	291	0.95	9e-83	0.3405	1329	WP_122885473.1	Betaproteobacteria
SDR family oxidoreductase [Burkholderia pseudomallei]	Burkholderia pseudomallei	291	291	0.95	9e-83	0.3405	1329	WP_038797221.1	Betaproteobacteria
SDR family oxidoreductase [Burkholderia pseudomallei]	Burkholderia pseudomallei	291	291	0.95	9e-83	0.3405	1329	WP_004543550.1	Betaproteobacteria
SDR family oxidoreductase [Burkholderia pseudomallei]	Burkholderia pseudomallei	291	291	0.95	9e-83	0.3405	1329	WP_076921780.1	Betaproteobacteria
SDR family oxidoreductase [Burkholderia pseudomallei]	Burkholderia pseudomallei	291	291	0.95	9e-83	0.3405	1329	WP_038790137.1	Betaproteobacteria
SDR family oxidoreductase [Burkholderia pseudomallei]	Burkholderia pseudomallei	291	291	0.95	9e-83	0.3405	1329	WP_038754922.1	Betaproteobacteria
SDR family oxidoreductase [Burkholderia pseudomallei]	Burkholderia pseudomallei	291	291	0.95	9e-83	0.3405	1329	WP_043312010.1	Betaproteobacteria
SDR family oxidoreductase [Burkholderia pseudomallei]	Burkholderia pseudomallei	291	291	0.95	9e-83	0.3405	1329	WP_076911516.1	Betaproteobacteria
SDR family oxidoreductase [Burkholderia pseudomallei]	Burkholderia pseudomallei	291	291	0.95	9e-83	0.3405	1329	WP_041194847.1	Betaproteobacteria
SDR family oxidoreductase [Burkholderia pseudomallei]	Burkholderia pseudomallei	291	291	0.95	9e-83	0.3405	1329	WP_041219734.1	Betaproteobacteria
SDR family oxidoreductase [Burkholderia pseudomallei]	Burkholderia pseudomallei	291	291	0.95	9e-83	0.3405	1329	WP_038765936.1	Betaproteobacteria
SDR family oxidoreductase [Burkholderia pseudomallei]	Burkholderia pseudomallei	291	291	0.95	9e-83	0.3405	1329	WP_038734700.1	Betaproteobacteria
SDR family oxidoreductase [Burkholderia pseudomallei]	Burkholderia pseudomallei	291	291	0.95	9e-83	0.3405	1329	WP_191047090.1	Betaproteobacteria
SDR family oxidoreductase [Burkholderia pseudomallei]	Burkholderia pseudomallei	291	291	0.95	9e-83	0.3405	1329	WP_122832739.1	Betaproteobacteria
SDR family oxidoreductase [Burkholderia pseudomallei]	Burkholderia pseudomallei	291	291	0.95	9e-83	0.3405	1329	WP_038777825.1	Betaproteobacteria

## Sheet: lgrB KDO03570.1
Description	Scientific name	Max score	Total score	Query cover	E value	% identity	Acc length	Accession	Taxon
Linear gramicidin synthase subunit B [Rickettsia buchneri]	Rickettsia buchneri	1293	1293	1	0	1	630	KDO03570.1	Alphaproteobacteria Rickettsiales
AMP-binding protein [Rickettsia buchneri]	Rickettsia buchneri	1287	1287	0.99	0	1	627	WP_161634592.1	Alphaproteobacteria Rickettsiales
amino acid adenylation domain-containing protein [Pantoea ananatis]	Pantoea ananatis	444	598	0.95	8e-136	0.4037	1591	WP_210478140.1	Gammaproteobacteria
amino acid adenylation domain-containing protein [Erwinia amylovora ATCC BAA-2158]	Erwinia amylovora ATCC BAA-2158	442	589	0.97	5e-135	0.4021	1588	CBX81710.1	Gammaproteobacteria
non-ribosomal peptide synthetase [Pantoea ananatis]	Pantoea ananatis	441	595	0.95	9e-135	0.4022	1591	WP_019105943.1	Gammaproteobacteria
amino acid adenylation domain protein [Erwinia amylovora MR1]	Erwinia amylovora MR1	441	585	0.97	1e-134	0.4006	1588	CCP05690.1	Gammaproteobacteria
amino acid adenylation domain-containing protein [Erwinia amylovora]	Erwinia amylovora	441	585	0.97	1e-134	0.4006	1588	WP_168403031.1	Gammaproteobacteria
non-ribosomal peptide synthetase [Erwinia amylovora]	Erwinia amylovora	441	586	0.97	2e-134	0.4021	1588	WP_004168292.1	Gammaproteobacteria
amino acid adenylation domain-containing protein [Erwinia amylovora]	Erwinia amylovora	441	587	0.97	2e-134	0.4006	1588	WP_168385774.1	Gammaproteobacteria
amino acid adenylation domain-containing protein [Erwinia amylovora]	Erwinia amylovora	441	587	0.97	2e-134	0.4006	1588	WP_168426692.1	Gammaproteobacteria
amino acid adenylation domain-containing protein [Erwinia amylovora]	Erwinia amylovora	440	586	0.97	3e-134	0.4006	1588	WP_168393432.1	Gammaproteobacteria
amino acid adenylation domain-containing protein [Pantoea ananatis]	Pantoea ananatis	439	593	0.95	4e-134	0.4006	1591	WP_207806252.1	Gammaproteobacteria
MULTISPECIES: non-ribosomal peptide synthetase [Pectobacterium]	Pectobacterium	439	592	0.95	6e-134	0.4022	1595	WP_039513009.1	Gammaproteobacteria
amino acid adenylation domain-containing protein [Erwinia amylovora]	Erwinia amylovora	439	585	0.97	7e-134	0.4006	1588	WP_168416066.1	Gammaproteobacteria
amino acid adenylation domain-containing protein [Erwinia amylovora]	Erwinia amylovora	439	585	0.97	1e-133	0.4006	1588	WP_168409753.1	Gammaproteobacteria
amino acid adenylation domain-containing protein [Pectobacterium parvum]	Pectobacterium parvum	436	589	0.95	1e-132	0.4006	1595	WP_111778866.1	Gammaproteobacteria
non-ribosomal peptide synthetase [Pectobacterium parvum]	Pectobacterium parvum	435	588	0.95	2e-132	0.4006	1595	WP_039483781.1	Gammaproteobacteria
amino acid adenylation domain-containing protein [Legionella israelensis]	Legionella israelensis	431	601	0.96	8e-131	0.3942	1592	WP_143869080.1	Gammaproteobacteria
non-ribosomal peptide synthetase [Legionella israelensis]	Legionella israelensis	430	603	0.96	1e-130	0.3997	1592	WP_058500400.1	Gammaproteobacteria
amino acid adenylation domain-containing protein [Legionella israelensis]	Legionella israelensis	429	597	0.96	2e-130	0.3957	1592	WP_135060944.1	Gammaproteobacteria
hypothetical protein [Legionellaceae bacterium]	Legionellaceae bacterium	402	567	0.95	9e-121	0.3987	1545	MBJ15341.1	Gammaproteobacteria
amino acid adenylation domain-containing protein [Microcystis aeruginosa K13-06]	Microcystis aeruginosa K13-06	332	520	0.98	8e-95	0.3474	2508	NCR76516.1	cyanobacteria
peptide synthetase [Crocosphaera watsonii WH 0003]	Crocosphaera watsonii WH 0003	324	324	0.94	8e-95	0.3525	1041	EHJ13346.1	cyanobacteria
amino acid adenylation domain-containing protein [Crocosphaera sp.]	Crocosphaera sp.	325	325	0.94	1e-94	0.3525	1061	NQZ63666.1	cyanobacteria
amino acid adenylation domain-containing protein [Crocosphaera watsonii]	Crocosphaera watsonii	323	323	0.94	4e-94	0.3525	1101	WP_197090213.1	cyanobacteria
amino acid adenylation domain-containing protein [Crocosphaera watsonii]	Crocosphaera watsonii	323	323	0.94	9e-94	0.3509	1101	WP_197083712.1	cyanobacteria
amino acid adenylation domain-containing protein [Microcystis aeruginosa]	Microcystis aeruginosa	328	517	0.98	1e-93	0.3414	2508	WP_149976650.1	cyanobacteria
amino acid adenylation domain-containing protein [Microcystis aeruginosa]	Microcystis aeruginosa	328	517	0.98	1e-93	0.3414	2508	WP_159252698.1	cyanobacteria
amino acid adenylation domain-containing protein [Crocosphaera watsonii]	Crocosphaera watsonii	322	322	0.94	2e-93	0.3509	1101	WP_198138969.1	cyanobacteria
Non-ribosomal peptide synthetase modules,pyoverdine [Crocosphaera watsonii WH 0402]	Crocosphaera watsonii WH 0402	324	423	0.94	2e-92	0.3525	1768	CCQ70774.1	cyanobacteria
Long-chain-fatty-acid--CoA ligase [Crocosphaera watsonii WH 0005]	Crocosphaera watsonii WH 0005	324	535	0.94	3e-92	0.3525	2604	CCQ58305.1	cyanobacteria
Non-ribosomal peptide synthetase modules,pyoverdine [Crocosphaera watsonii WH 0401]	Crocosphaera watsonii WH 0401	324	422	0.94	3e-92	0.3483	1768	CCQ62421.1	cyanobacteria
Long-chain-fatty-acid--CoA ligase [Crocosphaera watsonii WH 8502]	Crocosphaera watsonii WH 8502	323	535	0.94	5e-92	0.3483	2607	CCQ49144.1	cyanobacteria
non-ribosomal peptide synthetase [Crocosphaera subtropica]	Crocosphaera subtropica	323	534	0.96	6e-92	0.3333	2593	WP_012362058.1	cyanobacteria
Non-ribosomal peptide synthase:Amino acid adenylation [Crocosphaera watsonii WH 8501]	Crocosphaera watsonii WH 8501	322	533	0.94	1e-91	0.3509	2652	EAM51457.1	cyanobacteria
hybrid non-ribosomal peptide synthetase/type I polyketide synthase [Scytonema hofmannii]	Scytonema hofmannii	319	664	0.97	1e-90	0.3173	4780	WP_017748552.1	cyanobacteria
amino acid adenylation domain-containing protein [Chloroflexi bacterium]	Chloroflexi bacterium	313	313	0.86	3e-90	0.3478	1102	NWJ47738.1	Chloroflexi
amino acid adenylation domain-containing protein [Seinonella peptonophila]	Seinonella peptonophila	317	317	0.95	5e-90	0.3328	1520	WP_139278982.1	firmicutes
amino acid adenylation domain-containing protein [Cylindrospermum sp. NIES-4074]	Cylindrospermum sp. NIES-4074	312	312	0.77	6e-90	0.3646	1087	BAZ34001.1	cyanobacteria
amino acid adenylation domain-containing protein [cf. Phormidesmis sp. LEGE 11477]	cf. Phormidesmis sp. LEGE 11477	310	310	0.79	8e-90	0.3481	1002	WP_193854706.1	cyanobacteria
non-ribosomal peptide synthetase [Acidobacteriia bacterium AA117]	Acidobacteriia bacterium AA117	317	466	0.96	9e-90	0.3313	3220	PYP88918.1	Acidobacteria
non-ribosomal peptide synthetase [Tolypothrix campylonemoides]	Tolypothrix campylonemoides	317	555	0.96	1e-89	0.3348	2971	WP_041033271.1	cyanobacteria
non-ribosomal peptide synthetase [Mastigocoleus testarum]	Mastigocoleus testarum	317	646	0.96	1e-89	0.3191	4545	WP_058183472.1	cyanobacteria
amino acid adenylation domain-containing protein [Gomphosphaeria aponina SAG 52.96 = DSM 107014]	Gomphosphaeria aponina SAG 52.96 = DSM 107014	315	743	0.97	6e-89	0.3115	2952	MBR8829322.1	cyanobacteria
non-ribosomal peptide synthetase [Thermoflavimicrobium sp. FBKL4.011]	Thermoflavimicrobium sp. FBKL4.011	313	809	0.98	1e-88	0.3288	3868	WP_113657943.1	firmicutes
amino acid adenylation domain-containing protein [Chroococcidiopsidales cyanobacterium LEGE 13417]	Chroococcidiopsidales cyanobacterium LEGE 13417	307	307	0.83	1e-88	0.3489	1001	MBE9016650.1	cyanobacteria
amino acid adenylation domain-containing protein [Moorea sp. SIO1G6]	Moorea sp. SIO1G6	311	311	0.8	2e-88	0.3656	1405	NET65461.1	cyanobacteria
amino acid adenylation domain-containing protein [Dendronalium phyllosphericum]	Dendronalium phyllosphericum	313	495	0.96	2e-88	0.3187	2169	WP_214431085.1	cyanobacteria
amino acid adenylation domain-containing protein [Dyella choica]	Dyella choica	313	785	0.98	3e-88	0.3152	7174	WP_126683362.1	Gammaproteobacteria
amino acid adenylation domain-containing protein [Nostoc sp. NZL]	Nostoc sp. NZL	312	312	0.96	4e-88	0.3294	1934	WP_196512269.1	cyanobacteria
amino acid adenylation domain-containing protein [Scytonema millei]	Scytonema millei	306	306	0.83	4e-88	0.3422	1001	WP_052290061.1	cyanobacteria
non-ribosomal peptide synthetase [Bacillus thuringiensis]	Bacillus thuringiensis	312	312	0.96	5e-88	0.3269	2432	WP_098316391.1	Firmicutes
non-ribosomal peptide synthetase [Verrucomicrobia bacterium]	Verrucomicrobia bacterium	311	479	0.96	5e-88	0.3161	2456	PYJ33551.1	Verrucomicrobia
non-ribosomal peptide synthetase [Nostoc commune]	Nostoc commune	311	531	0.96	1e-87	0.3231	2637	WP_109008340.1	cyanobacteria
non-ribosomal peptide synthetase [Calothrix brevissima]	Calothrix brevissima	311	486	0.96	1e-87	0.3208	2176	WP_096641659.1	Cyanobacteria
non-ribosomal peptide synthetase [Scytonema hofmannii]	Scytonema hofmannii	311	704	0.95	1e-87	0.3182	3211	WP_066612889.1	cyanobacteria
amino acid adenylation domain-containing protein [Nostoc commune HK-02]	Nostoc commune HK-02	311	531	0.96	1e-87	0.3231	2602	BBD64375.1	cyanobacteria
amino acid adenylation domain-containing protein [Deltaproteobacteria bacterium]	Deltaproteobacteria bacterium	309	309	0.8	1e-87	0.3518	1371	TMB64416.1	Deltaproteobacteria
non-ribosomal peptide synthetase [Nostoc sp. T09]	Nostoc sp. T09	309	309	0.97	3e-87	0.3244	1596	WP_086691630.1	cyanobacteria
amino acid adenylation domain-containing protein [Moorea sp. SIO2B7]	Moorea sp. SIO2B7	299	299	0.74	8e-87	0.3764	839	NES86858.1	cyanobacteria
non-ribosomal peptide synthase/polyketide synthase [Dyella sp. 7MK23]	Dyella sp. 7MK23	308	1002	0.97	8e-87	0.3698	6420	WP_192556848.1	Gammaproteobacteria
amino acid adenylation domain-containing protein [Dolichospermum sp.]	Dolichospermum sp.	308	502	0.97	1e-86	0.3198	2172	MBJ7295029.1	cyanobacteria
non-ribosomal peptide synthetase [Thermoflavimicrobium dichotomicum]	Thermoflavimicrobium dichotomicum	307	799	0.97	2e-86	0.3578	3869	WP_093230994.1	Firmicutes
non-ribosomal peptide synthetase [Gloeocapsa sp. PCC 7428]	Gloeocapsa sp. PCC 7428	307	458	0.86	2e-86	0.3509	2403	WP_015191172.1	cyanobacteria
amino acid adenylation domain-containing protein [Nostoc calcicola]	Nostoc calcicola	301	301	0.79	2e-86	0.3543	1022	WP_073643010.1	cyanobacteria
amino acid adenylation domain-containing protein [Paenibacillus sp. UNC496MF]	Paenibacillus sp. UNC496MF	297	297	0.83	3e-86	0.3455	821	WP_090645486.1	Firmicutes
amino acid adenylation domain-containing protein [Microcoleus sp. SIO2G3]	Microcoleus sp. SIO2G3	303	303	0.78	4e-86	0.3593	1229	NEQ19093.1	cyanobacteria
non-ribosomal peptide synthetase [Nostoc minutum NIES-26]	Nostoc minutum NIES-26	306	489	0.96	4e-86	0.3127	2174	RCJ21836.1	cyanobacteria
amino acid adenylation domain-containing protein [Luteibacter rhizovicinus]	Luteibacter rhizovicinus	306	875	0.98	5e-86	0.3205	8898	WP_132141847.1	Gammaproteobacteria
TPA: amino acid adenylation domain-containing protein [Anabaena sp.]	Anabaena sp.	300	300	0.79	7e-86	0.3465	1024	HFS09070.1	Cyanobacteria
non-ribosomal peptide synthetase [Thermoflavimicrobium dichotomicum]	Thermoflavimicrobium dichotomicum	305	1067	0.97	9e-86	0.3163	6425	WP_093230995.1	firmicutes
amino acid adenylation domain-containing protein [Paenactinomyces guangxiensis]	Paenactinomyces guangxiensis	305	440	0.96	9e-86	0.3303	1899	WP_181750686.1	firmicutes
amino acid adenylation domain-containing protein [Pantanalinema sp. GBBB05]	Pantanalinema sp. GBBB05	305	599	0.96	1e-85	0.3212	2117	MBL1176984.1	Cyanobacteria
non-ribosomal peptide synthetase [Tumebacillus permanentifrigoris]	Tumebacillus permanentifrigoris	305	504	0.99	1e-85	0.3087	2220	WP_146201055.1	firmicutes
hypothetical protein DMG65_22815 [Acidobacteriia bacterium AA117]	Acidobacteriia bacterium AA117	304	454	0.95	2e-85	0.3136	2768	PYP84290.1	Acidobacteria
amino acid adenylation domain-containing protein [Corallococcus praedator]	Corallococcus praedator	304	597	0.97	2e-85	0.3075	2497	RKH92926.1	Deltaproteobacteria
amino acid adenylation domain-containing protein [Corallococcus praedator]	Corallococcus praedator	304	597	0.97	2e-85	0.3075	2500	WP_147452563.1	Deltaproteobacteria
amino acid adenylation domain-containing protein [Paenibacillus sp. IB182493]	Paenibacillus sp. IB182493	294	294	0.81	2e-85	0.3585	799	WP_190866127.1	firmicutes
non-ribosomal peptide synthetase [Corallococcus sp. CA031C]	Corallococcus sp. CA031C	304	1390	0.98	3e-85	0.3075	6718	WP_147444332.1	Deltaproteobacteria
amino acid adenylation domain-containing protein [Candidatus Gracilibacteria bacterium]	Candidatus Gracilibacteria bacterium	287	287	0.69	3e-85	0.3695	543	NJK50970.1	Patescibacteria
amino acid adenylation domain-containing protein [Shimazuella sp. KC615]	Shimazuella sp. KC615	304	491	0.94	3e-85	0.3308	3261	WP_160800557.1	firmicutes
PuwF-G [Cylindrospermum alatosporum CCALA 994]	Cylindrospermum alatosporum CCALA 994	304	1112	0.96	3e-85	0.3228	5851	AXN93590.1	cyanobacteria
amino acid adenylation domain-containing protein [Nostoc sp. NMS8]	Nostoc sp. NMS8	302	540	0.96	9e-85	0.3248	2584	MBN3958479.1	cyanobacteria
amino acid adenylation domain-containing protein [Crocosphaera sp.]	Crocosphaera sp.	302	640	0.96	1e-84	0.328	3168	NQZ60962.1	cyanobacteria
amino acid adenylation domain-containing protein [Nostoc linckia]	Nostoc linckia	296	296	0.79	1e-84	0.3495	1017	WP_096537455.1	cyanobacteria
amino acid adenylation domain-containing protein [Fortiea sp. LEGE XX443]	Fortiea sp. LEGE XX443	301	301	0.82	1e-84	0.3667	1765	WP_193883168.1	Cyanobacteria
amino acid adenylation domain-containing protein [Nostoc sp. C052]	Nostoc sp. C052	302	543	0.97	1e-84	0.3233	2575	WP_179064949.1	cyanobacteria
amino acid adenylation domain-containing protein [Nostocales cyanobacterium LEGE 12452]	Nostocales cyanobacterium LEGE 12452	301	301	0.95	2e-84	0.3248	2237	MBE8964961.1	cyanobacteria
amino acid adenylation domain-containing protein [Vitiosangium sp. GDMCC 1.1324]	Vitiosangium sp. GDMCC 1.1324	301	476	0.95	2e-84	0.3323	3348	WP_158501869.1	Deltaproteobacteria
non-ribosomal peptide synthetase [Vitiosangium sp. GDMCC 1.1324]	Vitiosangium sp. GDMCC 1.1324	301	476	0.95	2e-84	0.3323	3352	PTL80710.1	Deltaproteobacteria
non-ribosomal peptide synthetase [Crocosphaera watsonii]	Crocosphaera watsonii	301	432	0.96	2e-84	0.328	1829	WP_021832335.1	cyanobacteria
non-ribosomal peptide synthase [Crocosphaera watsonii]	Crocosphaera watsonii	301	476	0.96	2e-84	0.328	2136	WP_007310142.1	cyanobacteria
non-ribosomal peptide synthetase [Lyngbya aestuarii]	Lyngbya aestuarii	301	525	0.96	3e-84	0.3579	2609	WP_023069605.1	cyanobacteria
non-ribosomal peptide synthetase [Corallococcus sp. CA047B]	Corallococcus sp. CA047B	301	1396	0.98	4e-84	0.306	6703	WP_147446585.1	Deltaproteobacteria
non-ribosomal peptide synthetase [Cytobacillus oceanisediminis]	Cytobacillus oceanisediminis	300	423	0.96	4e-84	0.3129	1652	WP_071160163.1	Firmicutes
non-ribosomal peptide synthetase [Bacillus cereus]	Bacillus cereus	300	533	0.97	5e-84	0.3328	2156	WP_098951307.1	Firmicutes
amino acid adenylation domain-containing protein [Bacillus pakistanensis]	Bacillus pakistanensis	291	291	0.83	5e-84	0.3333	833	WP_205168645.1	Firmicutes
non-ribosomal peptide synthetase [Crocosphaera subtropica]	Crocosphaera subtropica	300	457	0.87	6e-84	0.3471	2465	WP_009547877.1	cyanobacteria
non-ribosomal peptide synthetase [Bacillus sp. MUM 13]	Bacillus sp. MUM 13	299	438	0.96	7e-84	0.322	1666	WP_071353466.1	Firmicutes
non-ribosomal peptide synthetase [Brevibacillus thermoruber]	Brevibacillus thermoruber	300	883	0.98	8e-84	0.3442	4535	WP_051188157.1	Firmicutes

## Sheet: ppsB KDO03571.1
Description	Scientific name	Max score	Total score	Query cover	E value	% identity	Acc length	Accession	Taxon
non-ribosomal peptide synthetase [Rickettsia buchneri]	Rickettsia buchneri	1792	1792	1	0	1	878	WP_037213761.1	Alphaproteobacteria: Rickettsiales
amino acid adenylation domain-containing protein [Pantoea ananatis]	Pantoea ananatis	581	725	0.99	0	0.3567	1591	WP_210478140.1	Gammaproteobacteria
amino acid adenylation domain-containing protein [Pantoea ananatis]	Pantoea ananatis	581	727	0.99	0	0.3567	1591	WP_207806252.1	Gammaproteobacteria
non-ribosomal peptide synthetase [Pantoea ananatis]	Pantoea ananatis	581	726	0.99	0	0.3567	1591	WP_019105943.1	Gammaproteobacteria
MULTISPECIES: non-ribosomal peptide synthetase [Pectobacterium]	Pectobacterium	575	716	0.99	0	0.3567	1595	WP_039513009.1	Gammaproteobacteria
non-ribosomal peptide synthetase [Pectobacterium parvum]	Pectobacterium parvum	573	714	0.99	0	0.3567	1595	WP_039483781.1	Gammaproteobacteria
amino acid adenylation domain-containing protein [Pectobacterium parvum]	Pectobacterium parvum	573	713	0.99	1e-180	0.3567	1595	WP_111778866.1	Gammaproteobacteria
amino acid adenylation domain-containing protein [Erwinia amylovora]	Erwinia amylovora	570	707	0.99	1e-179	0.3599	1588	WP_168409753.1	Gammaproteobacteria
amino acid adenylation domain-containing protein [Erwinia amylovora]	Erwinia amylovora	570	708	0.99	1e-179	0.3599	1588	WP_168385774.1	Gammaproteobacteria
amino acid adenylation domain-containing protein [Erwinia amylovora]	Erwinia amylovora	570	708	0.99	2e-179	0.3599	1588	WP_168426692.1	Gammaproteobacteria
amino acid adenylation domain-containing protein [Erwinia amylovora]	Erwinia amylovora	570	707	0.99	2e-179	0.3599	1588	WP_168416066.1	Gammaproteobacteria
amino acid adenylation domain-containing protein [Erwinia amylovora ATCC BAA-2158]	Erwinia amylovora ATCC BAA-2158	569	707	0.99	4e-179	0.3599	1588	CBX81710.1	Gammaproteobacteria
amino acid adenylation domain protein [Erwinia amylovora MR1]	Erwinia amylovora MR1	568	706	0.99	7e-179	0.3599	1588	CCP05690.1	Gammaproteobacteria
non-ribosomal peptide synthetase [Erwinia amylovora]	Erwinia amylovora	568	705	0.99	9e-179	0.3588	1588	WP_004168292.1	Gammaproteobacteria
amino acid adenylation domain-containing protein [Erwinia amylovora]	Erwinia amylovora	568	705	0.99	1e-178	0.3588	1588	WP_168393432.1	Gammaproteobacteria
amino acid adenylation domain-containing protein [Erwinia amylovora]	Erwinia amylovora	567	704	0.99	3e-178	0.3588	1588	WP_168403031.1	Gammaproteobacteria
non-ribosomal peptide synthetase [Legionella israelensis]	Legionella israelensis	558	722	0.99	1e-174	0.3685	1592	WP_058500400.1	Gammaproteobacteria
amino acid adenylation domain-containing protein [Legionella israelensis]	Legionella israelensis	556	720	0.99	2e-174	0.3674	1592	WP_135060944.1	Gammaproteobacteria
amino acid adenylation domain-containing protein [Legionella israelensis]	Legionella israelensis	555	719	0.99	6e-174	0.3704	1592	WP_143869080.1	Gammaproteobacteria
hypothetical protein [Legionellaceae bacterium]	Legionellaceae bacterium	470	626	0.99	2e-142	0.3375	1545	MBJ15341.1	Gammaproteobacteria
TPA: hypothetical protein [Alteromonas australica]	Alteromonas australica	447	447	0.77	5e-142	0.373	688	HAW75665.1	Gammaproteobacteria
amino acid adenylation domain-containing protein [Hydrococcus rivularis]	Hydrococcus rivularis	449	449	0.93	5e-138	0.3333	1123	WP_139253735.1	Cyanobacteria
non-ribosomal peptide synthetase [Hydrococcus rivularis NIES-593]	Hydrococcus rivularis NIES-593	449	449	0.93	6e-138	0.3333	1136	OKH20881.1	Cyanobacteria
amino acid adenylation domain-containing protein [Gloeocapsopsis crepidinum]	Gloeocapsopsis crepidinum	435	435	0.91	1e-132	0.3278	1117	WP_193931479.1	Cyanobacteria
TPA: non-ribosomal peptide synthetase [Cyanobacteria bacterium UBA8543]	Cyanobacteria bacterium UBA8543	444	444	0.86	1e-132	0.3366	1594	HAJ59263.1	Cyanobacteria
amino acid adenylation domain-containing protein [Marininema mesophilum]	Marininema mesophilum	451	754	0.95	1e-132	0.308	2603	WP_143035042.1	Firmicutes
amino acid adenylation domain-containing protein [Stigonema ocellatum SAG 48.90 = DSM 106950]	Stigonema ocellatum SAG 48.90 = DSM 106950	426	426	0.91	1e-131	0.3205	869	MBR8840976.1	Cyanobacteria
amino acid adenylation domain-containing protein [Nostoc sp. NMS4]	Nostoc sp. NMS4	445	713	0.96	3e-131	0.3152	1978	MBN3921606.1	Cyanobacteria
non-ribosomal peptide synthetase [Bacillus pseudomycoides]	Bacillus pseudomycoides	444	730	0.99	2e-130	0.3204	3908	WP_098148970.1	Firmicutes
non-ribosomal peptide synthetase [Bacillus wiedmannii]	Bacillus wiedmannii	434	434	0.96	3e-130	0.3129	1363	WP_097857453.1	Firmicutes
non-ribosomal peptide synthetase [Bacillus wiedmannii]	Bacillus wiedmannii	434	434	0.96	4e-130	0.3129	1363	WP_106405353.1	Firmicutes
non-ribosomal peptide synthetase [Bacillus cereus]	Bacillus cereus	427	427	0.98	6e-130	0.3134	1089	WP_072180812.1	Firmicutes
non-ribosomal peptide synthetase [Chroococcales cyanobacterium IPPAS B-1203]	Chroococcales cyanobacterium IPPAS B-1203	428	428	0.91	7e-130	0.3269	1117	PIG93642.1	Cyanobacteria
non-ribosomal peptide synthetase [Bacillus wiedmannii]	Bacillus wiedmannii	432	432	0.96	1e-129	0.3118	1363	WP_106101365.1	Firmicutes
non-ribosomal peptide synthetase [Bacillus clarus]	Bacillus clarus	432	432	0.96	1e-129	0.3064	1363	WP_052109794.1	Firmicutes
non-ribosomal peptide synthetase [Filibacter limicola]	Filibacter limicola	441	677	0.99	2e-129	0.3185	2398	WP_192600430.1	Firmicutes
amino acid adenylation domain-containing protein [Bacillus mycoides]	Bacillus mycoides	441	999	0.99	2e-129	0.3247	3180	WP_193664938.1	Firmicutes
amino acid adenylation domain-containing protein [aff. Roholtiella sp. LEGE 12411]	aff. Roholtiella sp. LEGE 12411	435	435	0.89	3e-129	0.3309	1591	WP_193999866.1	Cyanobacteria
amino acid adenylation domain-containing protein [Tychonema sp. LEGE 06208]	Tychonema sp. LEGE 06208	434	434	0.94	7e-129	0.3269	1570	WP_194066901.1	Cyanobacteria
non-ribosomal peptide synthetase [Calothrix sp. NIES-2098]	Calothrix sp. NIES-2098	439	667	0.95	9e-129	0.3164	2936	WP_096589775.1	Cyanobacteria
amino acid adenylation domain-containing protein [Nostoc sp. FACHB-145]	Nostoc sp. FACHB-145	439	674	0.95	1e-128	0.3254	2926	WP_190754976.1	Cyanobacteria
non-ribosomal peptide synthetase [Bacillus cereus]	Bacillus cereus	429	429	0.98	2e-128	0.3124	1375	WP_151521707.1	Firmicutes
non-ribosomal peptide synthetase [Bacillus toyonensis]	Bacillus toyonensis	429	429	0.96	2e-128	0.3118	1363	WP_098631042.1	Firmicutes
non-ribosomal peptide synthetase [Bacillus cereus]	Bacillus cereus	429	429	0.98	3e-128	0.3117	1375	WP_074541225.1	Firmicutes
non-ribosomal peptide synthetase [Scytonema sp. NIES-4073]	Scytonema sp. NIES-4073	423	423	0.93	3e-128	0.3113	1119	WP_096563005.1	Cyanobacteria
non-ribosomal peptide synthetase [Bacillus toyonensis]	Bacillus toyonensis	428	428	0.96	4e-128	0.3118	1363	WP_098133013.1	Firmicutes
amino acid adenylation domain-containing protein [Tolypothrix sp. PCC 7910]	Tolypothrix sp. PCC 7910	437	666	0.96	5e-128	0.3109	2617	WP_167726655.1	Cyanobacteria
MULTISPECIES: non-ribosomal peptide synthetase [Nostocales]	Nostocales	437	691	0.97	7e-128	0.312	2867	WP_052335084.1	Cyanobacteria
amino acid adenylation domain-containing protein [Calothrix sp. FACHB-156]	Calothrix sp. FACHB-156	437	693	0.97	7e-128	0.3135	2869	WP_190586918.1	Cyanobacteria
amino acid adenylation domain-containing protein [Symploca sp. SIO2B6]	Symploca sp. SIO2B6	431	431	0.96	8e-128	0.3053	1571	NET08608.1	Cyanobacteria
amino acid adenylation domain-containing protein [Mucilaginibacter sp. SG564]	Mucilaginibacter sp. SG564	436	1236	0.98	1e-127	0.3267	4597	WP_172336559.1	Bacteroidetes
amino acid adenylation domain-containing protein [Paenibacillus albidus]	Paenibacillus albidus	436	905	0.99	1e-127	0.3058	5245	WP_189027805.1	Firmicutes
amino acid adenylation domain-containing protein [Paenibacillus phytorum]	Paenibacillus phytorum	436	699	0.98	1e-127	0.3105	2560	WP_171642197.1	Firmicutes
amino acid adenylation domain-containing protein [Symploca sp. SIO1C4]	Symploca sp. SIO1C4	426	535	0.98	1e-127	0.2997	1319	NER29540.1	Cyanobacteria
amino acid adenylation domain-containing protein [Dolichospermum sp. UHCC 0299]	Dolichospermum sp. UHCC 0299	414	414	0.88	1e-127	0.3077	834	WP_168653545.1	Cyanobacteria
non-ribosomal peptide synthetase [Bacillus toyonensis]	Bacillus toyonensis	427	427	0.96	1e-127	0.3107	1363	WP_098141236.1	Firmicutes
non-ribosomal peptide synthetase [Bacillus cereus group sp. N15]	Bacillus cereus group sp. N15	427	427	0.96	1e-127	0.3107	1363	WP_199692132.1	Firmicutes
amino acid adenylation domain-containing protein [Anabaena cylindrica]	Anabaena cylindrica	432	526	0.98	1e-127	0.3177	1702	WP_190645385.1	Cyanobacteria
MULTISPECIES: non-ribosomal peptide synthetase [Bacillus]	Bacillus	427	427	0.96	2e-127	0.3107	1363	WP_016107697.1	Firmicutes
non-ribosomal peptide synthetase [Bacillus thuringiensis]	Bacillus thuringiensis	426	426	0.96	2e-127	0.3107	1363	WP_087950527.1	Firmicutes
non-ribosomal peptide synthetase [Bacillus toyonensis]	Bacillus toyonensis	426	426	0.96	2e-127	0.3107	1363	WP_168387890.1	Firmicutes
non-ribosomal peptide synthetase [Bacillus toyonensis]	Bacillus toyonensis	426	426	0.96	2e-127	0.3107	1363	WP_097887852.1	Firmicutes
amino acid adenylation domain-containing protein [Anabaena sphaerica]	Anabaena sphaerica	432	432	0.98	2e-127	0.3121	1776	WP_190558701.1	Cyanobacteria
non-ribosomal peptide synthetase [Bacillus toyonensis]	Bacillus toyonensis	426	426	0.96	2e-127	0.3107	1363	WP_098164650.1	Firmicutes
non-ribosomal peptide synthetase [Bacillus toyonensis]	Bacillus toyonensis	426	426	0.96	2e-127	0.3107	1363	WP_098055393.1	Firmicutes
amino acid adenylation domain-containing protein [Bacillus pseudomycoides]	Bacillus pseudomycoides	435	841	0.99	2e-127	0.314	2546	WP_176134311.1	Firmicutes
non-ribosomal peptide synthetase [Paenibacillus psychroresistens]	Paenibacillus psychroresistens	436	1923	0.99	2e-127	0.3063	5872	WP_162463127.1	Firmicutes
hypothetical protein BLX05_27310 [Bacillus pseudomycoides]	Bacillus pseudomycoides	435	841	0.99	2e-127	0.314	2552	OOR48843.1	Firmicutes
non-ribosomal peptide synthetase [Bacillus anthracis]	Bacillus anthracis	426	426	0.98	2e-127	0.3134	1375	WP_078985994.1	Firmicutes
amino acid adenylation domain-containing protein [Paenibacillus psychroresistens]	Paenibacillus psychroresistens	435	1922	0.99	3e-127	0.3063	5971	QGQ96124.1	Firmicutes
non-ribosomal peptide synthetase [Bacillus toyonensis]	Bacillus toyonensis	426	426	0.96	3e-127	0.3107	1363	WP_098652459.1	Firmicutes
non-ribosomal peptide synthetase [Bacillus toyonensis]	Bacillus toyonensis	426	426	0.96	3e-127	0.3107	1363	WP_098163591.1	Firmicutes
non-ribosomal peptide synthetase [Bacillus toyonensis]	Bacillus toyonensis	426	426	0.96	3e-127	0.3107	1363	WP_098209909.1	Firmicutes
non-ribosomal peptide synthase/polyketide synthase [Clostridium beijerinckii]	Clostridium beijerinckii	435	1653	0.99	4e-127	0.3074	5724	WP_173713871.1	Firmicutes
amino acid adenylation domain-containing protein [Candidatus Methylobacter oryzae]	Candidatus Methylobacter oryzae	434	984	0.98	4e-127	0.3043	3352	WP_127027583.1	Gammaproteobacteria
non-ribosomal peptide synthetase [Bacillus toyonensis]	Bacillus toyonensis	427	427	0.96	8e-127	0.3107	1509	WP_097854180.1	Firmicutes
non-ribosomal peptide synthase/polyketide synthase [Clostridium beijerinckii]	Clostridium beijerinckii	433	1656	0.99	1e-126	0.3074	5724	WP_111938408.1	Firmicutes
amino acid adenylation domain-containing protein [Chitinophaga sp. KRA15-503]	Chitinophaga sp. KRA15-503	433	1390	0.98	1e-126	0.3243	4162	WP_212003874.1	Bacteroidetes
amino acid adenylation domain-containing protein [Microcoleus sp. FACHB-DQ6]	Microcoleus sp. FACHB-DQ6	427	427	0.98	2e-126	0.3127	1562	WP_190736115.1	Cyanobacteria
amino acid adenylation domain-containing protein [Symploca sp. SIO3C6]	Symploca sp. SIO3C6	427	427	0.96	2e-126	0.3033	1568	NEO34422.1	Cyanobacteria
amino acid adenylation domain-containing protein [Okeania sp. SIO3I5]	Okeania sp. SIO3I5	429	429	0.89	3e-126	0.329	1722	NEQ38069.1	Cyanobacteria
non-ribosomal peptide synthetase [Scytonema sp. HK-05]	Scytonema sp. HK-05	432	949	0.99	3e-126	0.3184	3323	WP_073629380.1	Cyanobacteria
non-ribosomal peptide synthetase [Legionella santicrucis]	Legionella santicrucis	409	409	0.94	6e-126	0.3251	823	WP_058514631.1	Gammaproteobacteria
amino acid adenylation domain-containing protein [Symploca sp. SIO2B6]	Symploca sp. SIO2B6	419	419	0.97	8e-126	0.2988	1186	NET09553.1	Cyanobacteria
amino acid adenylation domain-containing protein [Nostoc sphaeroides]	Nostoc sphaeroides	426	426	0.97	1e-125	0.3138	1616	WP_152591621.1	Cyanobacteria
amino acid adenylation domain-containing protein [aff. Roholtiella sp. LEGE 12411]	aff. Roholtiella sp. LEGE 12411	427	493	0.98	2e-125	0.3084	1802	WP_193999860.1	Cyanobacteria
non-ribosomal peptide synthetase [Acetivibrio cellulolyticus]	Acetivibrio cellulolyticus	430	857	0.99	2e-125	0.3164	2541	WP_010249932.1	Firmicutes
amino acid adenylation domain-containing protein [Dendronalium phyllosphericum]	Dendronalium phyllosphericum	416	416	0.99	2e-125	0.299	1120	WP_214430586.1	Cyanobacteria
amino acid adenylation domain-containing protein [Candidatus Poribacteria bacterium]	Candidatus Poribacteria bacterium	421	421	0.95	3e-125	0.3044	1398	MBD3184086.1	Bacteria
amino acid adenylation domain-containing protein [Brasilonema sp. CT11]	Brasilonema sp. CT11	426	426	0.98	3e-125	0.3036	1787	WP_210613421.1	Cyanobacteria
amino acid adenylation domain-containing protein [Dolichospermum sp. DET73]	Dolichospermum sp. DET73	429	680	0.98	3e-125	0.31	3053	MBO1051104.1	Cyanobacteria
amino acid adenylation domain-containing protein [Bacillus cereus]	Bacillus cereus	424	424	0.98	4e-125	0.3186	1605	WP_175571066.1	Firmicutes
non-ribosomal peptide synthetase [Calothrix brevissima]	Calothrix brevissima	427	679	1	1e-124	0.3029	2561	WP_096647351.1	Cyanobacteria
amino acid adenylation domain-containing protein [Symploca sp. SIO1C4]	Symploca sp. SIO1C4	416	416	0.97	1e-124	0.295	1194	NER30312.1	Cyanobacteria
amino acid adenylation domain-containing protein [Paenibacillus germinis]	Paenibacillus germinis	427	678	0.96	1e-124	0.3144	2559	WP_171692185.1	Firmicutes
amino acid adenylation domain-containing protein [Luteibaculum oceani]	Luteibaculum oceani	427	1308	0.99	2e-124	0.3164	4889	WP_147012958.1	Bacteroidetes
amino acid adenylation domain-containing protein [Ignavibacteria bacterium]	Ignavibacteria bacterium	412	412	0.98	3e-124	0.3057	1109	MBT8383113.1	Bacteroidetes
non-ribosomal peptide synthetase [Clostridium sp. FP1]	Clostridium sp. FP1	426	1084	0.99	4e-124	0.3178	3587	WP_164946533.1	Firmicutes
non-ribosomal peptide synthetase [Bacillus wiedmannii]	Bacillus wiedmannii	425	689	0.99	4e-124	0.3172	2085	WP_116442938.1	Firmicutes
OciB [Planktothrix agardhii No758]	Planktothrix agardhii No758	426	1293	0.99	4e-124	0.303	4753	AQY61072.1	Cyanobacteria

## Sheet: ppsE_3 KDO03572.1
Description	Scientific name	Max score	Total score	Query cover	E value	% identity	Acc length	Accession	Taxon
hypothetical protein [Rickettsia buchneri]	Rickettsia buchneri	1145	1145	1	0	1	554	WP_152540686.1	Alphaproteobacteria: Rickettsiales
hypothetical protein [Legionellaceae bacterium]	Legionellaceae bacterium	379	379	0.96	1e-121	0.3938	545	MBJ15342.1	Gammaproteobacteria
polyketide synthase [Pantoea ananatis]	Pantoea ananatis	381	381	0.74	4e-121	0.4832	641	WP_024472079.1	Gammaproteobacteria
hypothetical protein [Pantoea ananatis]	Pantoea ananatis	380	380	0.74	5e-121	0.4832	641	WP_019105942.1	Gammaproteobacteria
polyketide synthase [Pectobacterium parvum]	Pectobacterium parvum	380	432	0.95	1e-120	0.4784	641	WP_039483783.1	Gammaproteobacteria
MULTISPECIES: polyketide synthase [Pectobacterium]	Pectobacterium	379	431	0.95	2e-120	0.4784	641	WP_039513007.1	Gammaproteobacteria
MULTISPECIES: polyketide synthase, type I [Pectobacterium]	Pectobacterium	379	432	0.95	3e-120	0.4784	641	WP_111778865.1	Gammaproteobacteria
hypothetical protein [Legionella israelensis]	Legionella israelensis	375	375	0.96	6e-120	0.4207	555	WP_135060943.1	Gammaproteobacteria
hypothetical protein [Legionella israelensis]	Legionella israelensis	373	373	0.96	3e-119	0.4207	555	WP_058500401.1	Gammaproteobacteria
hypothetical protein [Legionella israelensis]	Legionella israelensis	372	372	0.96	7e-119	0.4188	555	WP_143869082.1	Gammaproteobacteria
type I polyketide synthase [Erwinia amylovora]	Erwinia amylovora	372	372	0.74	6e-118	0.482	637	WP_004168291.1	Gammaproteobacteria
type I polyketide synthase [Erwinia amylovora]	Erwinia amylovora	372	372	0.74	1e-117	0.482	641	WP_168403032.1	Gammaproteobacteria
polyketide synthase, type I [Erwinia amylovora]	Erwinia amylovora	371	371	0.74	2e-117	0.482	637	WP_168403299.1	Gammaproteobacteria
type I polyketide synthase [Erwinia amylovora]	Erwinia amylovora	371	371	0.74	2e-117	0.482	637	WP_004171829.1	Gammaproteobacteria
polyketide synthase, type I [Erwinia amylovora]	Erwinia amylovora	371	371	0.74	2e-117	0.482	637	WP_168385775.1	Gammaproteobacteria
polyketide synthase, type I [Erwinia amylovora]	Erwinia amylovora	371	371	0.74	2e-117	0.482	637	WP_168393431.1	Gammaproteobacteria
hypothetical protein [Legionella santicrucis]	Legionella santicrucis	361	361	0.97	9e-115	0.385	549	WP_058514632.1	Gammaproteobacteria
polyketide synthase [Streptomyces halstedii]	Streptomyces halstedii	354	354	0.74	1e-112	0.4403	497	NEA20538.1	Actinobacteria
polyketide synthase [Ralstonia solanacearum]	Ralstonia solanacearum	350	350	0.76	3e-111	0.419	468	WP_196763938.1	Betaproteobacteria
polyketide synthase [Ralstonia solanacearum]	Ralstonia solanacearum	350	350	0.76	3e-111	0.419	473	WP_042567547.1	Betaproteobacteria
polyketide synthase [Hydrococcus sp. RU_2_2]	Hydrococcus sp. RU_2_2	349	349	0.74	7e-111	0.4455	479	NJM88484.1	Cyanobacteria
polyketide synthase [Ralstonia solanacearum]	Ralstonia solanacearum	350	350	0.76	9e-111	0.419	525	WP_196304079.1	Betaproteobacteria
polyketide synthase [Ralstonia solanacearum]	Ralstonia solanacearum	350	350	0.74	1e-110	0.4279	527	WP_196301993.1	Betaproteobacteria
polyketide synthase [Ralstonia solanacearum]	Ralstonia solanacearum	350	350	0.74	1e-110	0.4279	527	WP_196303658.1	Betaproteobacteria
polyketide synthase [Streptomyces halstedii]	Streptomyces halstedii	348	348	0.73	2e-110	0.4391	478	WP_203633364.1	Actinobacteria
TPA: type I polyketide synthase [Bacteroidetes bacterium]	Bacteroidetes bacterium	349	349	0.76	2e-110	0.4032	513	HFE52778.1	Bacteroidetes
polyketide synthase [Ralstonia solanacearum]	Ralstonia solanacearum	347	347	0.76	4e-110	0.4147	472	WP_172830378.1	Betaproteobacteria
irp1 [Klebsiella pneumoniae]	Klebsiella pneumoniae	345	345	0.75	4e-109	0.4403	505	STW38226.1	Gammaproteobacteria
hypothetical protein [Streptomyces sp. 2231.1]	Streptomyces sp. 2231.1	358	358	0.76	4e-109	0.4312	939	WP_093698484.1	Actinobacteria
MULTISPECIES: hypothetical protein [unclassified Streptomyces]	unclassified Streptomyces	358	358	0.76	5e-109	0.4312	939	WP_093472199.1	Actinobacteria
non-ribosomal peptide synthase [Proteus mirabilis]	Proteus mirabilis	344	344	0.75	5e-109	0.4406	476	SUC03702.1	Gammaproteobacteria
polyketide synthase [Ralstonia solanacearum]	Ralstonia solanacearum	345	345	0.76	8e-109	0.4167	528	WP_196381613.1	Betaproteobacteria
type I polyketide synthase [Coleofasciculus sp. FACHB-712]	Coleofasciculus sp. FACHB-712	350	350	0.77	1e-108	0.4385	676	WP_190427962.1	Cyanobacteria
hypothetical protein [Paenibacillus sp. TB2019]	Paenibacillus sp. TB2019	360	360	0.82	2e-108	0.4209	1144	WP_206101774.1	Firmicutes
amino acid adenylation domain-containing protein [Fibrobacter sp.]	Fibrobacter sp.	367	367	0.74	3e-108	0.4501	1891	NLW30547.1	Fibrobacteria
polyketide synthase [Klebsiella pneumoniae]	Klebsiella pneumoniae	344	344	0.75	6e-108	0.4406	552	TYX99081.1	Gammaproteobacteria
type I polyketide synthase [Vibrio mimicus]	Vibrio mimicus	346	346	0.79	7e-108	0.4141	621	WP_001060999.1	Gammaproteobacteria
hypothetical protein COB67_06060 [SAR324 cluster bacterium]	SAR324 cluster bacterium	347	347	0.75	9e-108	0.4234	682	PCI28604.1	Deltaproteobacteria
acyltransferase domain-containing protein [Micromonospora sp. PPF5-17]	Micromonospora sp. PPF5-17	363	363	0.74	5e-107	0.441	1884	WP_123239725.1	Actinobacteria
type I polyketide synthase [Bacillus sp. YIM B00319]	Bacillus sp. YIM B00319	353	353	0.77	8e-107	0.434	1027	WP_202080468.1	Firmicutes
polyketide synthase [Klebsiella pneumoniae]	Klebsiella pneumoniae	339	339	0.76	9e-107	0.4155	493	WP_142373206.1	Gammaproteobacteria
hypothetical protein [Bacillus sp. MKU004]	Bacillus sp. MKU004	355	355	0.74	1e-106	0.4575	1117	WP_064567198.1	Firmicutes
type I polyketide synthase [Morganella sp. EGD-HP17]	Morganella sp. EGD-HP17	345	345	0.75	1e-106	0.4403	701	WP_036418840.1	Gammaproteobacteria
type I polyketide synthase [Nostoc sp. NIES-4103]	Nostoc sp. NIES-4103	363	427	0.87	1e-106	0.4369	2282	WP_096555585.1	Cyanobacteria
type I polyketide synthase [Corallococcus llansteffanensis]	Corallococcus llansteffanensis	342	342	0.79	1e-106	0.4009	585	WP_147451647.1	Deltaproteobacteria
polyketide synthase [Escherichia coli]	Escherichia coli	344	344	0.75	1e-106	0.4369	660	EFN8741071.1	Gammaproteobacteria
polyketide synthase type I [Crocosphaera watsonii WH 0003]	Crocosphaera watsonii WH 0003	342	342	0.77	1e-106	0.4234	594	EHJ14208.1	Cyanobacteria
Malonyl CoA-acyl carrier protein transacylase [Crocosphaera watsonii WH 0005]	Crocosphaera watsonii WH 0005	342	342	0.77	1e-106	0.4234	601	CCQ58136.1	Cyanobacteria
hypothetical protein [Paenibacillus sp. FSL R5-0912]	Paenibacillus sp. FSL R5-0912	355	355	0.85	2e-106	0.4103	1146	WP_052416245.1	Firmicutes
polyketide synthase [Escherichia coli]	Escherichia coli	337	337	0.76	2e-106	0.4178	461	MBS5383254.1	Gammaproteobacteria
polyketide synthase [Escherichia coli]	Escherichia coli	337	337	0.76	2e-106	0.4155	470	EFA6518078.1	Gammaproteobacteria
polyketide synthase [Escherichia coli]	Escherichia coli	337	337	0.76	2e-106	0.4155	475	KAB0166953.1	Gammaproteobacteria
acyltransferase domain-containing protein [Tatlockia sp.]	Tatlockia sp.	352	412	0.99	2e-106	0.4447	984	MBA2651016.1	Gammaproteobacteria
polyketide synthase [Escherichia coli]	Escherichia coli	338	338	0.76	2e-106	0.4155	483	EEU1871594.1	Gammaproteobacteria
polyketide synthase [Escherichia coli]	Escherichia coli	337	337	0.76	2e-106	0.4155	481	EFF3769743.1	Gammaproteobacteria
polyketide synthase [Escherichia coli]	Escherichia coli	337	337	0.76	2e-106	0.4155	477	WP_136801610.1	Gammaproteobacteria
polyketide synthase [Escherichia coli]	Escherichia coli	337	337	0.76	3e-106	0.4155	482	WP_136748510.1	Gammaproteobacteria
polyketide synthase [Escherichia coli]	Escherichia coli	337	337	0.76	3e-106	0.4155	486	EFA7803178.1	Gammaproteobacteria
TPA: polyketide synthase [Escherichia coli]	Escherichia coli	337	337	0.76	3e-106	0.4155	471	HBC1667826.1	Gammaproteobacteria
polyketide synthase [Salmonella enterica]	Salmonella enterica	337	337	0.76	3e-106	0.4178	465	ECG0041207.1	Gammaproteobacteria
polyketide synthase [Escherichia coli]	Escherichia coli	337	337	0.76	3e-106	0.4155	463	EGO3765223.1	Gammaproteobacteria
polyketide synthase [Escherichia coli]	Escherichia coli	337	337	0.76	3e-106	0.4155	461	EGL8734821.1	Gammaproteobacteria
polyketide synthase [Escherichia coli]	Escherichia coli	337	337	0.76	3e-106	0.4155	466	EEU2187160.1	Gammaproteobacteria
polyketide synthase [Escherichia coli O157:H7]	Escherichia coli O157:H7	337	337	0.76	3e-106	0.4155	471	EFA8827277.1	Gammaproteobacteria
polyketide synthase [Escherichia coli O26]	Escherichia coli O26	338	338	0.76	3e-106	0.4155	498	EEV0494239.1	Gammaproteobacteria
polyketide synthase [Escherichia coli]	Escherichia coli	337	337	0.76	3e-106	0.4155	488	EHK0973725.1	Gammaproteobacteria
TPA: polyketide synthase [Escherichia coli]	Escherichia coli	338	338	0.76	3e-106	0.4178	524	HAP3156615.1	Gammaproteobacteria
polyketide synthase [Escherichia coli]	Escherichia coli	337	337	0.76	3e-106	0.4155	467	EFO0179757.1	Gammaproteobacteria
polyketide synthase [Escherichia coli]	Escherichia coli	337	337	0.76	3e-106	0.4155	466	EGE8106398.1	Gammaproteobacteria
polyketide synthase [Escherichia coli]	Escherichia coli	337	337	0.76	3e-106	0.4155	466	EFE2654223.1	Gammaproteobacteria
TPA: polyketide synthase [Escherichia coli O25b:H4-ST131]	Escherichia coli O25b:H4-ST131	337	337	0.76	3e-106	0.4155	482	HAO9832079.1	Gammaproteobacteria
polyketide synthase [Escherichia coli]	Escherichia coli	337	337	0.76	3e-106	0.4155	462	WP_185168875.1	Gammaproteobacteria
polyketide synthase [Yersinia pestis]	Yersinia pestis	337	337	0.76	3e-106	0.4155	465	WP_131808026.1	Gammaproteobacteria
polyketide synthase [Escherichia coli]	Escherichia coli	337	337	0.76	3e-106	0.4155	465	EFO1034991.1	Gammaproteobacteria
TPA: polyketide synthase [Escherichia coli O25b:H4-ST131]	Escherichia coli O25b:H4-ST131	337	337	0.76	4e-106	0.4155	483	HAO9756147.1	Gammaproteobacteria
polyketide synthase [Escherichia coli O157:H7]	Escherichia coli O157:H7	337	337	0.76	4e-106	0.4155	470	EFC9359067.1	Gammaproteobacteria
polyketide synthase [Escherichia coli]	Escherichia coli	337	337	0.76	4e-106	0.4155	468	WP_185168976.1	Gammaproteobacteria
beta-ketoacyl synthase, N-terminal domain protein [Proteus mirabilis]	Proteus mirabilis	343	343	0.75	4e-106	0.4369	684	AWF42754.1	Gammaproteobacteria
polyketide synthase [Escherichia coli]	Escherichia coli	338	338	0.76	4e-106	0.4178	506	WP_143368178.1	Gammaproteobacteria
polyketide synthase [Escherichia coli]	Escherichia coli	337	337	0.76	4e-106	0.4155	475	EGO3947989.1	Gammaproteobacteria
polyketide synthase [Escherichia coli]	Escherichia coli	337	337	0.76	4e-106	0.4155	491	EFN7418473.1	Gammaproteobacteria
polyketide synthase [Yersinia pestis]	Yersinia pestis	337	337	0.76	4e-106	0.4155	484	WP_133175588.1	Gammaproteobacteria
hypothetical protein CIJ86_22820 [Escherichia coli]	Escherichia coli	337	337	0.76	4e-106	0.4155	496	OZY16649.1	Gammaproteobacteria
polyketide synthase [Salmonella enterica]	Salmonella enterica	336	336	0.76	4e-106	0.4155	459	EAZ2537381.1	Gammaproteobacteria
TPA: polyketide synthase [Citrobacter amalonaticus]	Citrobacter amalonaticus	336	336	0.76	4e-106	0.4155	464	HAU5638939.1	Gammaproteobacteria
polyketide synthase [Escherichia coli]	Escherichia coli	337	337	0.76	4e-106	0.4155	477	EFN7899594.1	Gammaproteobacteria
polyketide synthase [Escherichia coli]	Escherichia coli	337	337	0.76	4e-106	0.4155	482	WP_045227461.1	Gammaproteobacteria
siderophore biosynthetic protein [Escherichia coli]	Escherichia coli	338	338	0.76	4e-106	0.4178	530	GDD04740.1	Gammaproteobacteria
TPA: polyketide synthase [Escherichia coli]	Escherichia coli	336	336	0.76	5e-106	0.4155	468	HBA3180005.1	Gammaproteobacteria
TPA: polyketide synthase [Escherichia coli]	Escherichia coli	337	337	0.76	5e-106	0.4155	491	HAM3109770.1	Gammaproteobacteria
hypothetical protein [Salmonella enterica]	Salmonella enterica	336	336	0.76	5e-106	0.4155	461	EEM9094346.1	Gammaproteobacteria
polyketide synthase [Escherichia coli]	Escherichia coli	337	337	0.76	5e-106	0.4155	494	WP_024175681.1	Gammaproteobacteria
polyketide synthase [Escherichia coli]	Escherichia coli	337	337	0.76	5e-106	0.4155	479	EFD2597196.1	Gammaproteobacteria
polyketide synthase [Escherichia coli]	Escherichia coli	337	337	0.76	5e-106	0.4155	494	EEZ9030737.1	Gammaproteobacteria
polyketide synthase [Escherichia coli]	Escherichia coli	337	337	0.76	5e-106	0.4155	495	EGO4085059.1	Gammaproteobacteria
hypothetical protein B4U24_31035 [Klebsiella pneumoniae]	Klebsiella pneumoniae	337	337	0.76	5e-106	0.4155	504	PKE37888.1	Gammaproteobacteria
polyketide synthase [Escherichia coli]	Escherichia coli	337	337	0.76	5e-106	0.4155	493	WP_023153846.1	Gammaproteobacteria
polyketide synthase [Escherichia coli]	Escherichia coli	337	337	0.76	5e-106	0.4155	492	WP_042095651.1	Gammaproteobacteria
hypothetical protein [Yersinia pestis subsp. pestis]	Yersinia pestis subsp. pestis	337	337	0.76	5e-106	0.4155	510	MBI0258865.1	Gammaproteobacteria
polyketide synthase [Escherichia coli]	Escherichia coli	337	337	0.76	5e-106	0.4155	497	WP_162878594.1	Gammaproteobacteria

## Sheet: lgrE KDO03573.1
Description	Scientific name	Max score	Total score	Query cover	E value	% identity	Acc length	Accession	Taxon
thioesterase II family protein [Rickettsia buchneri]	Rickettsia buchneri	491	491	1	2e-175	1	239	WP_037213762.1	Alphaproteobacteria: Rickettsiales
hypothetical protein [Legionellaceae bacterium]	Legionellaceae bacterium	177	177	0.93	3e-51	0.3991	248	MBJ15343.1	Gammaproteobacteria
thioesterase II family protein [Legionella israelensis]	Legionella israelensis	171	171	0.95	5e-49	0.3728	246	WP_143869084.1	Gammaproteobacteria
thioesterase II family protein [Legionella israelensis]	Legionella israelensis	171	171	0.95	6e-49	0.3728	246	WP_058500402.1	Gammaproteobacteria
thioesterase II family protein [Legionella israelensis]	Legionella israelensis	170	170	0.94	1e-48	0.3717	246	WP_135060942.1	Gammaproteobacteria
alpha/beta fold hydrolase [Bacillus cereus]	Bacillus cereus	153	153	0.92	5e-42	0.3661	251	WP_166695592.1	Firmicutes
thioesterase II family protein [Lihuaxuella thermophila]	Lihuaxuella thermophila	152	152	0.89	2e-41	0.3535	250	WP_089965561.1	Firmicutes
Surfactin synthase thioesterase subunit [Lihuaxuella thermophila]	Lihuaxuella thermophila	152	152	0.89	3e-41	0.3535	258	SEM89725.1	Firmicutes
TPA: thioesterase [bacterium]	bacterium	149	149	0.92	2e-40	0.3288	254	HFL77143.1	Bacteria
thioesterase II family protein [Nostoc sp. PA-18-2419]	Nostoc sp. PA-18-2419	148	148	0.98	6e-40	0.3207	255	WP_138500672.1	Cyanobacteria
thioesterase II family protein [aff. Roholtiella sp. LEGE 12411]	aff. Roholtiella sp. LEGE 12411	147	147	0.99	1e-39	0.3222	254	WP_194001686.1	Cyanobacteria
thioesterase II family protein [Chlorogloeopsis fritschii]	Chlorogloeopsis fritschii	147	147	0.99	1e-39	0.3361	258	WP_016873029.1	Cyanobacteria
oleoyl-[acyl-carrier-protein] hydrolase [Phormidesmis priestleyi Ana]	Phormidesmis priestleyi Ana	147	147	0.93	1e-39	0.3422	242	KPQ36590.1	Cyanobacteria
thioesterase II family protein [Nostoc calcicola]	Nostoc calcicola	147	147	0.99	2e-39	0.3138	256	WP_073641442.1	Cyanobacteria
MULTISPECIES: thioesterase II family protein [Paenibacillus]	Paenibacillus	146	146	0.92	5e-39	0.3259	264	WP_028592663.1	Firmicutes
thioesterase II family protein [Nostoc punctiforme]	Nostoc punctiforme	146	146	0.99	5e-39	0.3096	255	WP_190949276.1	Cyanobacteria
thioesterase II family protein [Paenibacillus sp. IHB B 3084]	Paenibacillus sp. IHB B 3084	146	146	0.94	5e-39	0.3186	274	WP_134914266.1	Firmicutes
thioesterase II family protein [Paenibacillus sp. UNC496MF]	Paenibacillus sp. UNC496MF	145	145	0.99	6e-39	0.3222	251	WP_090649488.1	Firmicutes
thioesterase II family protein [Nostoc sp. ATCC 53789]	Nostoc sp. ATCC 53789	145	145	0.97	6e-39	0.3165	255	WP_114081590.1	Cyanobacteria
MULTISPECIES: alpha/beta fold hydrolase [Pectobacterium]	Pectobacterium	145	145	0.95	7e-39	0.3652	245	WP_072012370.1	Gammaproteobacteria
alpha/beta fold hydrolase [Pantoea ananatis]	Pantoea ananatis	145	145	0.95	8e-39	0.3696	245	WP_019105941.1	Gammaproteobacteria
alpha/beta fold hydrolase [Pectobacterium carotovorum]	Pectobacterium carotovorum	144	144	0.95	1e-38	0.3652	245	WP_119873114.1	Gammaproteobacteria
thioesterase [Chloroflexia bacterium SDU3-3]	Chloroflexia bacterium SDU3-3	145	145	0.92	1e-38	0.3139	257	KAB8145797.1	Chloroflexi
thioesterase II family protein [Paenibacillus terrae]	Paenibacillus terrae	145	145	0.94	1e-38	0.3097	274	WP_014281406.1	Firmicutes
thioesterase II family protein [Paenibacillus terrae]	Paenibacillus terrae	145	145	0.94	2e-38	0.3186	274	WP_044649522.1	Firmicutes
thioesterase [Nostoc sp. C3-bin3]	Nostoc sp. C3-bin3	144	144	0.92	2e-38	0.3394	255	MBD0386395.1	Cyanobacteria
thioesterase II family protein [Paenibacillus massiliensis]	Paenibacillus massiliensis	144	144	0.92	2e-38	0.3259	264	WP_018882878.1	Firmicutes
thioesterase II family protein [Nostoc sp. 2RC]	Nostoc sp. 2RC	144	144	0.99	2e-38	0.3054	255	WP_185568482.1	Cyanobacteria
putative thioesterase [Candidatus Entotheonella serta]	Candidatus Entotheonella serta	144	144	0.96	3e-38	0.309	251	PON18084.1	Candidatus Tectomicrobia
thioesterase [Desmonostoc muscorum]	Desmonostoc muscorum	144	144	0.97	3e-38	0.3165	255	WP_190964904.1	Cyanobacteria
thioesterase [Nostoc sp. C057]	Nostoc sp. C057	144	144	0.97	3e-38	0.3165	255	WP_179073153.1	Cyanobacteria
thioesterase [Chlorogloeopsis fritschii C42_A2020_084]	Chlorogloeopsis fritschii C42_A2020_084	144	144	0.99	3e-38	0.332	258	MBF2004926.1	Cyanobacteria
thioesterase II family protein [Paenibacillus terrae]	Paenibacillus terrae	144	144	0.94	4e-38	0.3186	274	WP_149094052.1	Firmicutes
thioesterase II family protein [Desmonostoc muscorum]	Desmonostoc muscorum	143	143	0.99	5e-38	0.3054	256	WP_193922449.1	Cyanobacteria
thioesterase [Moorea sp. SIO4A3]	Moorea sp. SIO4A3	143	143	0.92	6e-38	0.3333	251	NEO46335.1	Cyanobacteria
thioesterase II family protein [Paenibacillus sp. 23TSA30-6]	Paenibacillus sp. 23TSA30-6	143	143	0.94	7e-38	0.3142	274	WP_192512960.1	Firmicutes
thioesterase [Nostoc sp. GBBB01]	Nostoc sp. GBBB01	142	142	0.99	8e-38	0.3096	255	MBL1200127.1	Cyanobacteria
thioesterase II family protein [Nostoc sp. MG11]	Nostoc sp. MG11	142	142	0.99	9e-38	0.3208	255	WP_193199682.1	Cyanobacteria
thioesterase II family protein [Nostoc sp. LEGE 06077]	Nostoc sp. LEGE 06077	142	142	0.92	1e-37	0.3484	261	WP_193898229.1	Cyanobacteria
thioesterase [Moorea sp. SIO3G5]	Moorea sp. SIO3G5	142	142	0.92	1e-37	0.3288	251	NEO90357.1	Cyanobacteria
thioesterase [Anaerolinea sp.]	Anaerolinea sp.	143	143	0.97	1e-37	0.3602	271	MBE2197923.1	Chloroflexi
thioesterase II family protein [Nostoc sp. B(2019)]	Nostoc sp. B(2019)	142	142	0.99	1e-37	0.3138	254	WP_202928800.1	Cyanobacteria
putative thioesterase [Nostoc sp. B(2019)]	Nostoc sp. B(2019)	142	142	0.99	1e-37	0.3138	255	NDJ25110.1	Cyanobacteria
thioesterase [Moorea sp. SIOASIH]	Moorea sp. SIOASIH	142	142	0.92	1e-37	0.3333	251	NEO35644.1	Cyanobacteria
alpha/beta fold hydrolase [Paenibacillus maysiensis]	Paenibacillus maysiensis	143	143	0.94	1e-37	0.3142	274	WP_025683310.1	Firmicutes
thioesterase II family protein [Paenibacillus massiliensis]	Paenibacillus massiliensis	142	142	0.94	1e-37	0.329	264	WP_025678326.1	Firmicutes
thioesterase II family protein [Nostoc punctiforme]	Nostoc punctiforme	142	142	0.97	1e-37	0.3122	255	WP_012409597.1	Cyanobacteria
thioesterase II family protein [Nostoc sp. FACHB-892]	Nostoc sp. FACHB-892	142	142	0.92	2e-37	0.3394	255	WP_190911863.1	Cyanobacteria
thioesterase [Moorea sp. SIO3E2]	Moorea sp. SIO3E2	142	142	0.94	2e-37	0.323	251	NEQ14844.1	Cyanobacteria
alpha/beta fold hydrolase [Paenibacillus terrae]	Paenibacillus terrae	142	142	0.94	2e-37	0.3097	274	WP_137062997.1	Firmicutes
thioesterase [Nostoc sp. FACHB-133]	Nostoc sp. FACHB-133	142	142	0.97	2e-37	0.3122	255	WP_190933589.1	Cyanobacteria
alpha/beta fold hydrolase [Paenibacillus peoriae]	Paenibacillus peoriae	142	142	0.94	2e-37	0.3246	274	WP_134904603.1	Firmicutes
thioesterase [Moorea sp. SIO1F2]	Moorea sp. SIO1F2	142	142	0.91	2e-37	0.3333	251	NET84374.1	Cyanobacteria
thioesterase II family protein [Paenibacillus sp. F4]	Paenibacillus sp. F4	142	142	0.94	2e-37	0.3246	274	WP_103047499.1	Firmicutes
thioesterase II family protein [Nostoc sp. FACHB-133]	Nostoc sp. FACHB-133	141	141	0.98	2e-37	0.308	254	WP_190934404.1	Cyanobacteria
thioesterase [Moorea sp. SIO3H5]	Moorea sp. SIO3H5	141	141	0.92	2e-37	0.3468	251	NEO72089.1	Cyanobacteria
thioesterase II family protein [Paenibacillus sp. PL91]	Paenibacillus sp. PL91	142	142	0.93	2e-37	0.3511	263	WP_169082371.1	Firmicutes
thioesterase II family protein [Nostoc linckia]	Nostoc linckia	141	141	0.99	3e-37	0.3013	255	WP_099072000.1	Cyanobacteria
thioesterase [Nostoc sp. TCL240-02]	Nostoc sp. TCL240-02	141	141	0.97	3e-37	0.3165	255	WP_174709617.1	Cyanobacteria
thioesterase II family protein [Moorea producens]	Moorea producens	141	141	0.92	3e-37	0.3333	249	WP_070391065.1	Cyanobacteria
MULTISPECIES: thioesterase II family protein [unclassified Nostoc]	unclassified Nostoc	141	141	0.98	3e-37	0.3038	254	WP_185581471.1	Cyanobacteria
thioesterase [Moorea sp. SIO4A5]	Moorea sp. SIO4A5	141	141	0.91	4e-37	0.3333	251	NEO20876.1	Cyanobacteria
thioesterase II family protein [Paenibacillus polymyxa]	Paenibacillus polymyxa	141	141	0.94	4e-37	0.3289	274	WP_061832122.1	Firmicutes
thioesterase [Alteromonadaceae bacterium]	Alteromonadaceae bacterium	140	140	0.95	4e-37	0.3435	248	NQY62239.1	Gammaproteobacteria
thioesterase [Moorea sp. SIO3I6]	Moorea sp. SIO3I6	140	140	0.91	4e-37	0.3333	251	NEP23924.1	Cyanobacteria
thioesterase II family protein [Fischerella thermalis]	Fischerella thermalis	141	141	0.92	4e-37	0.3243	259	WP_102181063.1	Cyanobacteria
thioesterase [Methylococcales bacterium]	Methylococcales bacterium	140	140	0.94	4e-37	0.3675	250	MBT4836549.1	Gammaproteobacteria
thioesterase II family protein [Nostoc sp. FACHB-145]	Nostoc sp. FACHB-145	140	140	0.98	5e-37	0.3347	255	WP_190755081.1	Cyanobacteria
alpha/beta fold hydrolase [Trichocoleus sp. FACHB-46]	Trichocoleus sp. FACHB-46	141	141	0.91	5e-37	0.3151	267	WP_190436217.1	Cyanobacteria
thioesterase II family protein [Westiellopsis prolifica]	Westiellopsis prolifica	140	140	0.98	5e-37	0.3418	253	WP_165490325.1	Cyanobacteria
thioesterase II family protein [Nodularia spumigena]	Nodularia spumigena	140	140	0.95	5e-37	0.3304	252	WP_006194140.1	Cyanobacteria
thioesterase II family protein [Paenibacillus sp. A3]	Paenibacillus sp. A3	141	141	0.96	5e-37	0.3147	266	WP_054973433.1	Firmicutes
Thioesterase [Nodularia spumigena CCY9414]	Nodularia spumigena CCY9414	140	140	0.95	5e-37	0.3304	253	AHJ29010.1	Cyanobacteria
thioesterase [Paenibacillus sp. EKM208P]	Paenibacillus sp. EKM208P	141	141	0.94	6e-37	0.3246	274	KAF6627033.1	Firmicutes
putative thioesterase [Westiellopsis prolifica IICB1]	Westiellopsis prolifica IICB1	140	140	0.98	6e-37	0.3418	262	TBR58322.1	Cyanobacteria
putative thioesterase [Hapalosiphonaceae cyanobacterium JJU2]	Hapalosiphonaceae cyanobacterium JJU2	140	140	0.98	6e-37	0.3418	253	RAM51401.1	Cyanobacteria
alpha/beta fold hydrolase [Paenibacillus peoriae]	Paenibacillus peoriae	141	141	0.94	7e-37	0.3246	274	WP_076294810.1	Firmicutes
thioesterase II family protein [Fischerella sp. PCC 9339]	Fischerella sp. PCC 9339	140	140	0.98	8e-37	0.3418	253	WP_017311017.1	Cyanobacteria
alpha/beta fold hydrolase [Paenibacillus polymyxa]	Paenibacillus polymyxa	140	140	0.94	8e-37	0.3246	274	WP_071640822.1	Firmicutes
alpha/beta fold hydrolase [Paenibacillus peoriae]	Paenibacillus peoriae	140	140	0.94	8e-37	0.3246	274	WP_104495745.1	Firmicutes
alpha/beta fold hydrolase [Paenibacillus peoriae]	Paenibacillus peoriae	140	140	0.94	8e-37	0.3128	275	WP_010346058.1	Firmicutes
thioesterase II family protein [Nostoc flagelliforme]	Nostoc flagelliforme	140	140	0.98	8e-37	0.3038	256	WP_100897982.1	Cyanobacteria
thioesterase II family protein [Moorea bouillonii]	Moorea bouillonii	140	140	0.92	9e-37	0.3333	251	WP_075896539.1	Cyanobacteria
thioesterase [Nostoc sp. HG1]	Nostoc sp. HG1	140	140	0.93	9e-37	0.308	254	MBC6432255.1	Cyanobacteria
thioesterase [Moorea sp. SIO3E8]	Moorea sp. SIO3E8	140	140	0.92	9e-37	0.3288	251	NEO12504.1	Cyanobacteria
gramicidin dehydrogenase [Nostoc sp. ATCC 43529]	Nostoc sp. ATCC 43529	140	140	0.99	9e-37	0.3025	255	RCJ19176.1	Cyanobacteria
thioesterase II family protein [Anabaena sp. 4-3]	Anabaena sp. 4-3	140	140	0.92	1e-36	0.3363	255	WP_066426825.1	Cyanobacteria
MULTISPECIES: thioesterase II family protein [unclassified Nostoc]	unclassified Nostoc	140	140	0.97	1e-36	0.3333	255	WP_067776973.1	Cyanobacteria
alpha/beta fold hydrolase [Paenibacillus polymyxa]	Paenibacillus polymyxa	140	140	0.94	1e-36	0.3348	267	WP_013310166.1	Firmicutes
thioesterase II family protein [Scytonema sp. HK-05]	Scytonema sp. HK-05	140	140	0.92	1e-36	0.3318	252	WP_073631716.1	Cyanobacteria
thioesterase [Moorea sp. SIO4G3]	Moorea sp. SIO4G3	139	139	0.92	1e-36	0.3333	251	NEO80687.1	Cyanobacteria
MULTISPECIES: alpha/beta fold hydrolase [Paenibacillus]	Paenibacillus	140	140	0.94	1e-36	0.3289	274	WP_028541396.1	Firmicutes
thioesterase II family protein [Nostoc calcicola]	Nostoc calcicola	139	139	0.97	1e-36	0.3207	255	WP_073644293.1	Cyanobacteria
alpha/beta fold hydrolase [Paenibacillus peoriae]	Paenibacillus peoriae	140	140	0.94	1e-36	0.3289	274	WP_053325357.1	Firmicutes
thioesterase II family protein [Mastigocladus laminosus]	Mastigocladus laminosus	139	139	0.98	1e-36	0.3376	253	WP_044450932.1	Cyanobacteria
alpha/beta fold hydrolase [Paenibacillus polymyxa]	Paenibacillus polymyxa	140	140	0.94	1e-36	0.3246	274	WP_025722842.1	Firmicutes
putative thioesterase [Cyanobacteria bacterium SW_9_44_58]	Cyanobacteria bacterium SW_9_44_58	139	139	0.96	1e-36	0.3233	241	PSO50168.1	Cyanobacteria
thioesterase [Mastigocladus laminosus UU774]	Mastigocladus laminosus UU774	139	139	0.98	2e-36	0.3376	262	TFI54553.1	Cyanobacteria
thioesterase II family protein [Paenibacillus harenae]	Paenibacillus harenae	139	139	0.91	2e-36	0.3529	263	WP_051250932.1	Firmicutes
thioesterase II family protein [Nostoc sp. LEGE 12447]	Nostoc sp. LEGE 12447	139	139	0.98	2e-36	0.3122	254	WP_194142459.1	Cyanobacteria

[truncated: 2 more sheets: hypo KDO03574.1, ysdC KDO03575.1]
