# Supplementary material for: The Ixodes scapularis Symbiont Rickettsia buchneri Inhibits Growth of Pathogenic Rickettsiaceae in Tick Cells: Implications for Vector Competence
Source: Front Vet Sci. 2022 Jan 6;8:748427. doi: 10.3389/fvets.2021.748427 (PMC8770908; doi:10.3389/fvets.2021.748427)
Supplement: Supplementary file 3 [file Table_2.XLSX]

## Sheet: Summary
PIG-L												tlcA1
Alphaproteobacteria	1											Alphaproteobacteria	6
Alpha/Rickettsiales	1											Alpha/Rickettsiales	88
Betaproteobacteria	8											Betaproteobacteria	0
Gammaproteobacteria	29											Gammaproteobacteria	0
Deltaproteobacteria	38											Deltaproteobacteria	0
Acidobacteria		1										Bacteroidetes	6
Actinobacteria	13											other Bacteria	0
Chloroflexi		1										Archaea	0
Firmicutes	2											Eukaryota	0
other Bacteria	2												100
Archaea	6
Eukaryota	0
	100
												lagD
												Alphaproteobacteria	5
												Alpha/Rickettsiales	4
btrR_1												Betaproteobacteria	17
Alphaproteobacteria	3											Gammaproteobacteria	65
Alpha/Rickettsiales	1											Deltaproteobacteria	0
Betaproteobacteria	4											Bacteroidetes	1
Gammaproteobacteria	7											Cyanobacteria	1
Deltaproteobacteria	5											Firmicutes	3
Acidobacteria		3										Proteobacteria	1
Actinobacteria	57											other Bacteria	0
Bacteroidetes	3											Archaea	0
Cyanobacteria	3											Eukaryota	3
Firmicutes	13												100
Verrucomicrobia		1
other Bacteria	4
Archaea	0
Eukaryota	0											hemL
	100											Alphaproteobacteria	31
												Alpha/Rickettsiales	2
												Betaproteobacteria	0
												Gammaproteobacteria	17
hemL1												Deltaproteobacteria	1
Alphaproteobacteria	1											Acidobacteria		1
Alpha/Rickettsiales	2											Actinobacteria	36
Betaproteobacteria	6											Bacteroidetes	1
Gammaproteobacteria	28											Fibrobacteres		1
Deltaproteobacteria	2											Firmicutes	8
Acidobacteria		2										Oligoflexia		2
Actinobacteria	41											other Bacteria	4
Bacteroidetes	1											Archaea	0
Firmicutes	15											Eukaryota	0
Nitrospirae		1											100
Zixibacteria		1
other Bacteria	4
Archaea	0
Eukaryota	0
	100
												homoserine kinase
												Alphaproteobacteria	5
												Alpha/Rickettsiales	3
btrB												Betaproteobacteria	0
Alphaproteobacteria	13											Gammaproteobacteria	6
Alpha/Rickettsiales	1											Deltaproteobacteria	0
Betaproteobacteria	4											Acidobacteria		1
Gammaproteobacteria	29											Actinobacteria	9
Deltaproteobacteria	3											Bacteroidetes	6
Acidobacteria		2										Firmicutes	23
Actinobacteria	44											Gemmatimonadetes		1
Firmicutes	4											Planctomycetes		1
other Bacteria	2											Verrucomicrobia		3
Archaea	0											Proteobacteria	1
Eukaryota	0											other Bacteria	6
	100											Archaea	0
												Eukaryota	0
													59
tdh
Alphaproteobacteria	0
Alpha/Rickettsiales	3											mde
Betaproteobacteria	0											Alphaproteobacteria	7
Gammaproteobacteria	0											Alpha/Rickettsiales	3
Deltaproteobacteria	1											Betaproteobacteria	0
Acidobacteria		1										Gammaproteobacteria	83
Actinobacteria	51											Deltaproteobacteria	0
Armatimonadetes		3										Bacteroidetes	2
Atribacteriota		1										Cyanobacteria	1
Chloroflexi	1											Oligoflexia		1
Firmicutes	10											Verrucomicrobia		1
Marinimicrobia		1										Proteobacteria	2
Planctomycetes		1										other Bacteria	2
Synergistetes		6										Archaea	0
other Bacteria	22	9										Eukaryota	0
Archaea	12												100
Eukaryota	0
	100
												btrR_2
												Alphaproteobacteria	2
kanC												Alpha/Rickettsiales	2
Alphaproteobacteria	0											Betaproteobacteria	1
Alpha/Rickettsiales	1											Gammaproteobacteria	15
Betaproteobacteria	6											Deltaproteobacteria	1
Gammaproteobacteria	19											Acidobacteria		2
Deltaproteobacteria	0	1										Actinobacteria	39
Acidobacteria												Aerophobetes		1
Actinobacteria	67											Atribacteriota		1
Firmicutes	4											Bacteroidetes	1
Spirochaetes		1										Chloroflexi		1
other Bacteria	2											Cyanobacteria	2
Archaea	0											Dictyoglomi		2
Eukaryota	1											Firmicutes	14
	100											Lentisphaerae		5
												Planctomycetes		1
												Verrucomicrobia		1
												other Bacteria	15	1
luxR												Archaea	8
Alphaproteobacteria	10											Eukaryota	0
Alpha/Rickettsiales	4												100
Betaproteobacteria	10
Gammaproteobacteria	63
Deltaproteobacteria	0
Chlamydiae	2											glycogen synthase
Firmicutes	2											Alphaproteobacteria	1
Verrucomicrobia		2										Alpha/Rickettsiales	1
Proteobacteria	5											Betaproteobacteria	7
other Bacteria	4	2										Gammaproteobacteria	25
Archaea	0											Deltaproteobacteria	0
Eukaryota	0											Acidobacteria		1
	100											Actinobacteria	56
												Firmicutes	9
												other Bacteria	1
												Archaea	0
												Eukaryota	0
													100
												SAM-dependent methyl transferase
												Alphaproteobacteria	19
												Alpha/Rickettsiales	1
												Betaproteobacteria	2
												Gammaproteobacteria	4
												Deltaproteobacteria	6
												Acidobacteria		2
												Actinobacteria	25
												Armatimonadetes		2
												Bacteroidetes	2
												Cyanobacteria	8
												Fibrobacteres		1
												Firmicutes	8
												Hyrogenedentes		1
												Melainabacteria		2
												Nitrospirae		3
												Planctomycetes		9
												Spirochaetes		1
												Proteobacteria	1
												other Bacteria	24	3
												Archaea	0	24
												Eukaryota	0
													100

## Sheet: PIG-L KDO03398.1
Description	Scientific name	Max score	Total score	Query cover	E value	% identity	Acc length	Accession	Taxon
MULTISPECIES: PIG-L family deacetylase [spotted fever group]	spotted fever group	481	481	1	3e-171	1	234	WP_008580478.1	Alphaproteobacteria: Rickettsiales
PIG-L family deacetylase [Corallococcus sp. NCSPR001]	Corallococcus sp. NCSPR001	130	130	0.96	3e-33	0.2974	243	WP_206796220.1	Deltaproteobacteria
PIG-L family deacetylase [Corallococcus sp. AB049A]	Corallococcus sp. AB049A	127	127	0.96	6e-32	0.2857	243	WP_121724366.1	Deltaproteobacteria
hypothetical protein D7Y23_03125 [Corallococcus sp. AB050B]	Corallococcus sp. AB050B	127	127	0.96	8e-32	0.2857	243	RKH53553.1	Deltaproteobacteria
PIG-L family deacetylase [Corallococcus coralloides]	Corallococcus coralloides	125	125	0.96	2e-31	0.2863	243	WP_014396169.1	Deltaproteobacteria
PIG-L family deacetylase [Corallococcus interemptor]	Corallococcus interemptor	125	125	0.96	3e-31	0.2857	243	WP_121769115.1	Deltaproteobacteria
MULTISPECIES: PIG-L family deacetylase [unclassified Corallococcus]	unclassified Corallococcus	123	123	0.96	3e-30	0.2894	243	WP_120565865.1	Deltaproteobacteria
PIG-L family deacetylase [Archangium sp. Cb G35]	Archangium sp. Cb G35	122	122	0.96	3e-30	0.2974	235	WP_073559077.1	Deltaproteobacteria
PIG-L family deacetylase [Corallococcus exiguus]	Corallococcus exiguus	122	122	0.96	5e-30	0.2894	243	WP_172809040.1	Deltaproteobacteria
PIG-L family deacetylase [Corallococcus sp. CA054B]	Corallococcus sp. CA054B	121	121	0.96	1e-29	0.2727	243	WP_120587125.1	Deltaproteobacteria
PIG-L family deacetylase [Corallococcus sp. CA049B]	Corallococcus sp. CA049B	120	120	0.96	2e-29	0.2684	243	WP_120616797.1	Deltaproteobacteria
PIG-L family deacetylase [Corallococcus coralloides]	Corallococcus coralloides	120	120	0.96	2e-29	0.2684	243	WP_128796709.1	Deltaproteobacteria
PIG-L family deacetylase [Paludibacterium paludis]	Paludibacterium paludis	120	120	0.98	4e-29	0.2922	245	WP_189535863.1	Betaproteobacteria
PIG-L family deacetylase [Corallococcus coralloides]	Corallococcus coralloides	119	119	0.96	4e-29	0.2641	243	WP_171423567.1	Deltaproteobacteria
MULTISPECIES: PIG-L family deacetylase [unclassified Corallococcus]	unclassified Corallococcus	118	118	0.96	2e-28	0.2851	243	WP_120579549.1	Deltaproteobacteria
MULTISPECIES: PIG-L family deacetylase [Corallococcus]	Corallococcus	118	118	0.96	2e-28	0.2851	243	WP_121777302.1	Deltaproteobacteria
PIG-L family deacetylase [Corallococcus terminator]	Corallococcus terminator	118	118	0.96	2e-28	0.2735	250	WP_158625235.1	Deltaproteobacteria
PIG-L family deacetylase [Corallococcus exiguus]	Corallococcus exiguus	117	117	0.96	3e-28	0.2881	243	WP_171811706.1	Deltaproteobacteria
PIG-L family deacetylase [Archangium violaceum]	Archangium violaceum	117	117	0.96	3e-28	0.2931	235	WP_043390662.1	Deltaproteobacteria
PIG-L family deacetylase [Corallococcus sp. AB038B]	Corallococcus sp. AB038B	117	117	0.96	3e-28	0.2851	243	WP_120594434.1	Deltaproteobacteria
PIG-L family deacetylase [Corallococcus exiguus]	Corallococcus exiguus	117	117	0.96	3e-28	0.2851	243	WP_169831229.1	Deltaproteobacteria
MULTISPECIES: PIG-L family deacetylase [Corallococcus]	Corallococcus	117	117	0.96	3e-28	0.2851	243	WP_121753201.1	Deltaproteobacteria
PIG-L family deacetylase [Corallococcus llansteffanensis]	Corallococcus llansteffanensis	117	117	0.96	4e-28	0.2692	243	WP_120646935.1	Deltaproteobacteria
hypothetical protein D7V88_35835 [Corallococcus terminator]	Corallococcus terminator	117	117	0.96	6e-28	0.2735	269	RKG73811.1	Deltaproteobacteria
PIG-L family deacetylase [Corallococcus exiguus]	Corallococcus exiguus	117	117	0.96	6e-28	0.2851	243	WP_171807708.1	Deltaproteobacteria
PIG-L family deacetylase [Pyxidicoccus fallax]	Pyxidicoccus fallax	116	116	0.97	7e-28	0.2851	234	WP_169344449.1	Deltaproteobacteria
MULTISPECIES: PIG-L family deacetylase [Saccharopolyspora]	Saccharopolyspora	116	116	0.97	1e-27	0.2543	256	WP_177247554.1	Actinobacteria
PIG-L family deacetylase [Corallococcus sicarius]	Corallococcus sicarius	115	115	0.96	1e-27	0.2735	243	WP_120625916.1	Deltaproteobacteria
PIG-L family deacetylase [Corallococcus macrosporus]	Corallococcus macrosporus	115	115	0.96	2e-27	0.2735	245	WP_207057284.1	Deltaproteobacteria
PIG-L family deacetylase [Corallococcus exiguus]	Corallococcus exiguus	115	115	0.96	2e-27	0.2735	243	WP_206878244.1	Deltaproteobacteria
PIG-L family deacetylase [Actinokineospora cianjurensis]	Actinokineospora cianjurensis	115	115	0.97	2e-27	0.2684	218	WP_121392667.1	Actinobacteria
PIG-L family deacetylase [Corallococcus exercitus]	Corallococcus exercitus	115	115	0.96	2e-27	0.2692	243	WP_171415005.1	Deltaproteobacteria
PIG-L family deacetylase [Corallococcus carmarthensis]	Corallococcus carmarthensis	115	115	0.96	2e-27	0.265	243	WP_120601815.1	Deltaproteobacteria
PIG-L family deacetylase [Corallococcus sp. ZKHCc1 1396]	Corallococcus sp. ZKHCc1 1396	115	115	0.96	2e-27	0.265	243	WP_193348340.1	Deltaproteobacteria
PIG-L family deacetylase [Acidobacteria bacterium]	Acidobacteria bacterium	115	115	0.97	2e-27	0.2802	254	MBS1807434.1	Acidobacteria
PIG-L family deacetylase [Corallococcus exercitus]	Corallococcus exercitus	115	115	0.96	2e-27	0.2641	243	WP_120523481.1	Deltaproteobacteria
PIG-L family deacetylase [Saccharopolyspora antimicrobica]	Saccharopolyspora antimicrobica	115	115	0.98	4e-27	0.2532	256	WP_093150083.1	Actinobacteria
MULTISPECIES: PIG-L family deacetylase [Corallococcus]	Corallococcus	114	114	0.96	4e-27	0.2607	243	WP_120537177.1	Deltaproteobacteria
hypothetical protein EOO71_13605 [Myxococcaceae bacterium]	Myxococcaceae bacterium	114	114	0.96	5e-27	0.2521	252	RYZ41045.1	Deltaproteobacteria
hypothetical protein DWV00_24685 [Trinickia dinghuensis]	Trinickia dinghuensis	113	113	0.99	1e-26	0.2716	243	RDU96298.1	Betaproteobacteria
PIG-L family deacetylase [Trinickia dinghuensis]	Trinickia dinghuensis	113	113	0.99	1e-26	0.2716	244	WP_147297971.1	Betaproteobacteria
PIG-L family deacetylase [Corallococcus sp. CA053C]	Corallococcus sp. CA053C	112	112	0.96	3e-26	0.265	243	WP_120610199.1	Deltaproteobacteria
PIG-L family deacetylase [Corallococcus aberystwythensis]	Corallococcus aberystwythensis	112	112	0.96	4e-26	0.2554	243	WP_120556750.1	Deltaproteobacteria
PIG-L family deacetylase [Corallococcus sp. Z5C101001]	Corallococcus sp. Z5C101001	110	110	0.96	1e-25	0.2607	244	WP_186002035.1	Deltaproteobacteria
PIG-L family deacetylase [Xenorhabdus beddingii]	Xenorhabdus beddingii	108	108	0.97	1e-24	0.2996	257	WP_086111009.1	Gammaproteobacteria
PIG-L family deacetylase [Corallococcus sp. c25j21]	Corallococcus sp. c25j21	107	107	0.96	3e-24	0.2597	244	WP_161666621.1	Deltaproteobacteria
2'-N-acetylparomamine deacetylase [Methanosarcinales archaeon]	Methanosarcinales archaeon	106	106	0.96	1e-23	0.3491	273	CAG0964081.1	Archaea
PIG-L family deacetylase [Actinoalloteichus hymeniacidonis]	Actinoalloteichus hymeniacidonis	105	105	0.97	1e-23	0.2618	254	WP_069847154.1	Actinobacteria
hypothetical protein FOF48_22760 [Corallococcus sp. Z5C101001]	Corallococcus sp. Z5C101001	108	108	0.97	1e-23	0.2638	411	TSC25832.1	Deltaproteobacteria
N-acetylglucosaminyl deacetylase, LmbE family [Pseudomonas sp. ok602]	Pseudomonas sp. ok602	105	105	0.97	2e-23	0.2773	249	SFM87140.1	Gammaproteobacteria
MULTISPECIES: PIG-L family deacetylase [unclassified Pseudomonas]	unclassified Pseudomonas	105	105	0.97	2e-23	0.2773	243	WP_093421398.1	Gammaproteobacteria
PIG-L family deacetylase [Anaerobacterium chartisolvens]	Anaerobacterium chartisolvens	105	105	0.97	2e-23	0.312	240	WP_114299224.1	Firmicutes
PIG-L family deacetylase [Pseudomonas helleri]	Pseudomonas helleri	105	105	0.99	2e-23	0.2708	243	WP_153386267.1	Gammaproteobacteria
PIG-L family deacetylase [Actinokineospora terrae]	Actinokineospora terrae	103	103	0.97	4e-23	0.2586	218	WP_092774575.1	Actinobacteria
PIG-L family deacetylase [Photorhabdus heterorhabditis]	Photorhabdus heterorhabditis	104	104	0.97	6e-23	0.2903	257	WP_054478520.1	Gammaproteobacteria
PIG-L family deacetylase [Xenorhabdus sp. 5]	Xenorhabdus sp. 5	103	103	0.97	6e-23	0.3145	254	MBD2826619.1	Gammaproteobacteria
PIG-L family deacetylase [Xenorhabdus szentirmaii]	Xenorhabdus szentirmaii	103	103	0.97	7e-23	0.3145	254	WP_038240519.1	Gammaproteobacteria
PIG-L family deacetylase [Photorhabdus sp. CRCIA-P01]	Photorhabdus sp. CRCIA-P01	103	103	0.97	9e-23	0.2903	257	WP_118985502.1	Gammaproteobacteria
MULTISPECIES: PIG-L family deacetylase [Photorhabdus]	Photorhabdus	103	103	0.97	1e-22	0.2903	257	WP_133813477.1	Gammaproteobacteria
TPA: hypothetical protein [Chloroflexi bacterium]	Chloroflexi bacterium	103	103	0.96	1e-22	0.2802	256	HBY92991.1	Chloroflexi
MULTISPECIES: PIG-L family deacetylase [unclassified Photorhabdus]	unclassified Photorhabdus	103	103	0.97	1e-22	0.2903	257	WP_112876790.1	Gammaproteobacteria
hypothetical protein CIW54_25200 [Paraburkholderia sp. T12-10]	Paraburkholderia sp. T12-10	103	103	0.97	1e-22	0.2553	243	KAA0078977.1	Betaproteobacteria
PIG-L family deacetylase [Photorhabdus heterorhabditis]	Photorhabdus heterorhabditis	103	103	0.97	1e-22	0.2863	257	WP_149617030.1	Gammaproteobacteria
PIG-L family deacetylase [Xenorhabdus sp. CUL]	Xenorhabdus sp. CUL	103	103	0.97	1e-22	0.3145	254	MBD2793899.1	Gammaproteobacteria
PIG-L family deacetylase [Photorhabdus laumondii]	Photorhabdus laumondii	103	103	0.97	1e-22	0.2863	257	WP_113027089.1	Gammaproteobacteria
PIG-L family deacetylase [Pseudomonas helleri]	Pseudomonas helleri	102	102	0.99	2e-22	0.275	243	WP_153378258.1	Gammaproteobacteria
PIG-L family deacetylase [Metallosphaera yellowstonensis]	Metallosphaera yellowstonensis	102	102	0.97	2e-22	0.2735	245	WP_009069760.1	Archaea
PIG-L family deacetylase [Pseudomonas entomophila]	Pseudomonas entomophila	101	101	0.98	4e-22	0.2623	235	WP_011533676.1	Gammaproteobacteria
PIG-L family deacetylase [Photorhabdus bodei]	Photorhabdus bodei	101	101	0.97	5e-22	0.2863	257	WP_112896859.1	Gammaproteobacteria
hypothetical protein [Candidatus Methanoperedens sp.]	Candidatus Methanoperedens sp.	102	102	0.98	5e-22	0.3054	274	NJD78608.1	Archaea
PIG-L family deacetylase [Streptoalloteichus hindustanus]	Streptoalloteichus hindustanus	100	100	0.97	9e-22	0.2521	253	WP_073487343.1	Actinobacteria
PIG-L family deacetylase [Pseudomonas fluorescens]	Pseudomonas fluorescens	100	100	0.99	9e-22	0.2594	243	WP_191637055.1	Gammaproteobacteria
PIG-L family deacetylase [Pseudomonas fluorescens]	Pseudomonas fluorescens	100	100	0.99	1e-21	0.272	243	WP_057398103.1	Gammaproteobacteria
PIG-L family deacetylase [Photorhabdus thracensis]	Photorhabdus thracensis	100	100	0.97	1e-21	0.288	257	WP_046975152.1	Gammaproteobacteria
PIG-L family deacetylase [Pseudomonas sp. R3-52-08]	Pseudomonas sp. R3-52-08	100	100	0.99	1e-21	0.2645	243	WP_124362878.1	Gammaproteobacteria
PIG-L family deacetylase [Sulfodiicoccus acidiphilus]	Sulfodiicoccus acidiphilus	99.8	99.8	0.97	2e-21	0.2839	237	WP_126450127.1	Archaea
PIG-L family deacetylase [Streptomyces chrestomyceticus]	Streptomyces chrestomyceticus	100	100	1	2e-21	0.2397	253	WP_206506212.1	Actinobacteria
PIG-L family deacetylase [Streptomyces chrestomyceticus]	Streptomyces chrestomyceticus	100	100	1	2e-21	0.2397	253	WP_125043355.1	Actinobacteria
PIG-L family deacetylase [Streptomyces rimosus]	Streptomyces rimosus	100	100	1	2e-21	0.2397	253	WP_125051130.1	Actinobacteria
PIG-L family deacetylase [Photorhabdus cinerea]	Photorhabdus cinerea	99.8	99.8	0.97	2e-21	0.2869	252	WP_166306459.1	Gammaproteobacteria
MULTISPECIES: PIG-L family deacetylase [Photorhabdus]	Photorhabdus	99.8	99.8	0.97	3e-21	0.2863	257	WP_113042087.1	Gammaproteobacteria
PIG-L family deacetylase [Trinickia soli]	Trinickia soli	99	99	0.96	3e-21	0.25	228	WP_158242946.1	Betaproteobacteria
PIG-L family deacetylase [Rugamonas sp. CCM 8940]	Rugamonas sp. CCM 8940	99.4	99.4	0.99	4e-21	0.2542	244	WP_199759967.1	Betaproteobacteria
PIG-L family deacetylase [Pseudomonas sp. PS24]	Pseudomonas sp. PS24	98.6	98.6	0.99	5e-21	0.2583	243	WP_166363670.1	Gammaproteobacteria
PIG-L family deacetylase [Xenorhabdus sp. M]	Xenorhabdus sp. M	99	99	0.97	6e-21	0.312	256	MBD2799540.1	Gammaproteobacteria
PIG-L family deacetylase [Photorhabdus australis]	Photorhabdus australis	98.6	98.6	0.97	8e-21	0.2823	257	WP_036773060.1	Gammaproteobacteria
hypothetical protein [Enterococcus casseliflavus]	Enterococcus casseliflavus	97.8	97.8	0.97	9e-21	0.3004	232	WP_115231960.1	Firmicutes
hypothetical protein EOP24_07440 [Hyphomicrobiales bacterium]	Hyphomicrobiales bacterium	98.2	98.2	0.7	1e-20	0.3034	259	RYE48234.1	Alphaproteobacteria
PIG-L family deacetylase [Sodalis praecaptivus]	Sodalis praecaptivus	97.4	97.4	0.98	2e-20	0.2776	256	WP_025424489.1	Gammaproteobacteria
PIG-L family deacetylase [Saccharopolyspora hirsuta]	Saccharopolyspora hirsuta	97.1	97.1	0.98	2e-20	0.2321	240	WP_150066258.1	Actinobacteria
PIG-L family deacetylase [Pseudomonas sp. C1C7]	Pseudomonas sp. C1C7	97.1	97.1	0.99	2e-20	0.241	243	WP_175378736.1	Gammaproteobacteria
putative amidase, TobN [Streptoalloteichus tenebrarius]	Streptoalloteichus tenebrarius	96.7	96.7	0.97	5e-20	0.2773	261	CAH18559.1	Actinobacteria
PIG-L family deacetylase [Pseudomonas entomophila]	Pseudomonas entomophila	95.5	95.5	0.98	6e-20	0.2647	235	WP_213660871.1	Gammaproteobacteria
PIG-L family deacetylase [Methanosarcina siciliae]	Methanosarcina siciliae	95.9	95.9	0.97	9e-20	0.2869	261	WP_148705823.1	Archaea
PIG-L family deacetylase [Pseudomonas brassicacearum]	Pseudomonas brassicacearum	95.5	95.5	0.99	1e-19	0.2583	243	WP_181287170.1	Gammaproteobacteria
PIG-L family deacetylase [Candidatus Methanoperedens sp. BLZ2]	Candidatus Methanoperedens sp. BLZ2	96.3	96.3	0.97	1e-19	0.3234	291	WP_097299677.1	Archaea
PIG-L family deacetylase [Streptomyces catenulae]	Streptomyces catenulae	95.5	95.5	1	1e-19	0.2355	250	WP_051739973.1	Actinobacteria
hypothetical protein [Paludibacterium purpuratum]	Paludibacterium purpuratum	95.5	95.5	0.94	1e-19	0.2545	259	WP_133682574.1	Betaproteobacteria
PIG-L family deacetylase [Mitsuaria sp. WAJ17]	Mitsuaria sp. WAJ17	95.1	95.1	0.97	1e-19	0.2458	249	WP_183103937.1	Betaproteobacteria
putative amidase, AGA deacetylase [Streptomyces tenjimariensis]	Streptomyces tenjimariensis	94.7	94.7	0.97	2e-19	0.2381	238	CAH60149.1	Actinobacteria

## Sheet: btrR_1 KDO03399.1
Description	Scientific name	Max score	Total score	Query cover	E value	% identity	Acc length	Accession	Taxon
MULTISPECIES: DegT/DnrJ/EryC1/StrS family aminotransferase [spotted fever group]	spotted fever group	875	875	1	0	1	421	WP_008580477.1	Alphaproteobacteria: Rickettsiales
DegT/DnrJ/EryC1/StrS family aminotransferase [Acidobacteria bacterium]	Acidobacteria bacterium	381	381	0.98	9e-126	0.4502	435	MBS1807414.1	Acidobacteria
DegT/DnrJ/EryC1/StrS family aminotransferase [Sorangium cellulosum]	Sorangium cellulosum	375	375	0.94	9e-124	0.425	420	WP_165374257.1	Deltaproteobacteria
hypothetical protein SOCE836_063530 [Sorangium cellulosum]	Sorangium cellulosum	348	348	0.87	1e-113	0.4263	390	AUX34184.1	Deltaproteobacteria
glutamine--scyllo-inositol aminotransferase [Chitinophaga flava]	Chitinophaga flava	348	348	0.85	3e-113	0.4518	418	RBL92471.1	Bacteroidetes
DegT/DnrJ/EryC1/StrS family aminotransferase [Chitinophaga flava]	Chitinophaga flava	348	348	0.85	3e-113	0.4518	416	WP_161964086.1	Bacteroidetes
DegT/DnrJ/EryC1/StrS family aminotransferase [Chitinophaga sp. KRA15-503]	Chitinophaga sp. KRA15-503	341	341	0.85	2e-110	0.4435	416	WP_212002529.1	Bacteroidetes
DegT/DnrJ/EryC1/StrS family aminotransferase [Myxococcaceae bacterium]	Myxococcaceae bacterium	335	335	0.98	6e-108	0.4143	422	MBL8957535.1	Deltaproteobacteria
DegT/DnrJ/EryC1/StrS family aminotransferase [Archangiaceae bacterium]	Archangiaceae bacterium	334	334	0.98	9e-108	0.4095	424	MBK7862405.1	Deltaproteobacteria
RecName: Full=L-glutamine:2-deoxy-scyllo-inosose aminotransferase; Short=L-glutamine:DOI aminotransferase; AltName: Full=L-glutamine:3-amino-2,3-dideoxy-scyllo-inosose aminotransferase; Short=L-glutamine:amino-DOI aminotransferase [Streptoalloteichus tenebrarius]	Streptoalloteichus tenebrarius	327	327	0.99	1e-104	0.4033	424	Q2MF17.1	Actinobacteria
DegT/DnrJ/EryC1/StrS family aminotransferase [Streptomyces triticiradicis]	Streptomyces triticiradicis	326	326	0.99	2e-104	0.377	424	WP_151467311.1	Actinobacteria
DegT/DnrJ/EryC1/StrS family aminotransferase [Paenibacillus chitinolyticus]	Paenibacillus chitinolyticus	325	325	0.94	4e-104	0.3897	418	WP_042226759.1	Firmicutes
DegT/DnrJ/EryC1/StrS family aminotransferase [Streptomyces sedi]	Streptomyces sedi	325	325	1	5e-104	0.3765	428	WP_139649564.1	Actinobacteria
DegT/DnrJ/EryC1/StrS family aminotransferase [Anaerobacterium chartisolvens]	Anaerobacterium chartisolvens	324	324	0.98	7e-104	0.4052	421	WP_114299246.1	Firmicutes
Chain A, L-glutamine:2-deoxy-scyllo-inosose aminotransferase [Bacillus circulans]	Bacillus circulans	325	325	0.96	8e-104	0.388	440	5W71_A	Firmicutes
DegT/DnrJ/EryC1/StrS family aminotransferase [Duganella sp. FT92W]	Duganella sp. FT92W	323	323	0.98	3e-103	0.3938	427	WP_154373869.1	Betaproteobacteria
DegT/DnrJ/EryC1/StrS family aminotransferase [Tumebacillus avium]	Tumebacillus avium	322	322	0.94	5e-103	0.4025	423	WP_087455784.1	Firmicutes
hypothetical protein A8W25_01285 [Streptomyces sp. ERV7]	Streptomyces sp. ERV7	322	322	0.98	9e-103	0.3789	429	OAR26951.1	Actinobacteria
RecName: Full=L-glutamine:2-deoxy-scyllo-inosose aminotransferase; Short=L-glutamine:DOI aminotransferase; AltName: Full=L-glutamine:3-amino-2,3-dideoxy-scyllo-inosose aminotransferase; Short=L-glutamine:amino-DOI aminotransferase [Bacillus circulans]	Bacillus circulans	321	321	0.94	9e-103	0.3897	418	Q8G8Y2.1	Firmicutes
MULTISPECIES: DegT/DnrJ/EryC1/StrS family aminotransferase [unclassified Paenibacillus]	unclassified Paenibacillus	320	320	0.94	2e-102	0.3873	418	WP_009676499.1	Firmicutes
DegT/DnrJ/EryC1/StrS family aminotransferase [Anaerobacterium chartisolvens]	Anaerobacterium chartisolvens	319	319	0.98	6e-102	0.3815	422	WP_170138214.1	Firmicutes
DegT/DnrJ/EryC1/StrS family aminotransferase [Symploca sp. SIO3C6]	Symploca sp. SIO3C6	319	319	0.99	8e-102	0.4019	427	NEO28871.1	Cyanobacteria
hypothetical protein MAV100_13550 [Mycobacterium avium subsp. hominissuis 100]	Mycobacterium avium subsp. hominissuis 100	318	318	0.98	3e-101	0.4024	426	KDP08297.1	Actinobacteria
MULTISPECIES: DegT/DnrJ/EryC1/StrS family aminotransferase [Mycobacterium]	Mycobacterium	318	318	0.98	3e-101	0.4024	424	WP_008257447.1	Actinobacteria
DegT/DnrJ/EryC1/StrS family aminotransferase [Mycobacterium innocens]	Mycobacterium innocens	317	317	0.98	5e-101	0.3795	421	WP_075542009.1	Actinobacteria
DegT/DnrJ/EryC1/StrS family aminotransferase [Pseudomonas sp. ADAK18]	Pseudomonas sp. ADAK18	317	317	0.98	5e-101	0.3828	425	WP_169353876.1	Gammaproteobacteria
putative ketocyclitol aminotransferase [Streptoalloteichus tenebrarius]	Streptoalloteichus tenebrarius	318	318	0.99	5e-101	0.3859	454	CAF33048.1	Actinobacteria
DegT/DnrJ/EryC1/StrS family aminotransferase [Zavarzinia compransoris]	Zavarzinia compransoris	317	317	0.83	7e-101	0.4363	419	WP_109920621.1	Alphaproteobacteria
DegT/DnrJ/EryC1/StrS family aminotransferase [Streptomyces kanamyceticus]	Streptomyces kanamyceticus	317	317	0.99	1e-100	0.3901	427	WP_055553821.1	Actinobacteria
DegT/DnrJ/EryC1/StrS family aminotransferase [Streptomyces catenulae]	Streptomyces catenulae	315	315	0.99	2e-100	0.3718	424	WP_030288983.1	Actinobacteria
MULTISPECIES: DegT/DnrJ/EryC1/StrS family aminotransferase [Acetivibrio]	Acetivibrio	315	315	0.93	3e-100	0.4015	409	WP_157834834.1	Firmicutes
DegT/DnrJ/EryC1/StrS family aminotransferase [Acetivibrio mesophilus]	Acetivibrio mesophilus	315	315	0.93	3e-100	0.4015	411	RXE60379.1	Firmicutes
DegT/DnrJ/EryC1/StrS family aminotransferase [Paenibacillus taiwanensis]	Paenibacillus taiwanensis	315	315	0.95	3e-100	0.3936	428	WP_036697585.1	Firmicutes
L-glutamine:scyllo-inosose aminotransferase [Micromonospora echinospora]	Micromonospora echinospora	315	315	0.98	5e-100	0.3981	420	SCE97246.1	Actinobacteria
L-glutamine:2-deoxy-scyllo-inosose aminotransferase [Mycobacterium innocens]	Mycobacterium innocens	313	313	0.95	8e-100	0.3784	410	VBA40707.1	Actinobacteria
DegT/DnrJ/EryC1/StrS family aminotransferase [Pseudomonas entomophila]	Pseudomonas entomophila	313	313	0.98	1e-99	0.3885	424	WP_011533678.1	Gammaproteobacteria
MULTISPECIES: DegT/DnrJ/EryC1/StrS family aminotransferase [Brasilonema]	Brasilonema	314	314	0.97	1e-99	0.399	434	WP_169265179.1	Cyanobacteria
RecName: Full=L-glutamine:2-deoxy-scyllo-inosose aminotransferase; Short=L-glutamine:DOI aminotransferase; AltName: Full=L-glutamine:3-amino-2,3-dideoxy-scyllo-inosose aminotransferase; Short=L-glutamine:amino-DOI aminotransferase [Micromonospora echinospora]	Micromonospora echinospora	313	313	0.98	2e-99	0.3981	420	Q6QVU4.1	Actinobacteria
DegT/DnrJ/EryC1/StrS family aminotransferase [Saccharopolyspora hirsuta]	Saccharopolyspora hirsuta	313	313	0.99	3e-99	0.3844	424	KAA5835071.1	Actinobacteria
DegT/DnrJ/EryC1/StrS family aminotransferase [Micromonospora echinospora]	Micromonospora echinospora	314	314	0.98	3e-99	0.3981	463	WP_088981636.1	Actinobacteria
L-glutamine:2-deoxy-scyllo-inosose amino transferase [Mycobacterium intracellulare subsp. intracellulare MTCC 9506]	Mycobacterium intracellulare subsp. intracellulare MTCC 9506	311	311	0.95	5e-99	0.4005	413	AFS14874.1	Actinobacteria
DegT/DnrJ/EryC1/StrS family aminotransferase [Streptoalloteichus hindustanus]	Streptoalloteichus hindustanus	312	312	0.99	5e-99	0.3986	424	WP_073480776.1	Actinobacteria
L-glutamine:2-deoxy-scyllo-inosose aminotransferase [Streptoalloteichus hindustanus]	Streptoalloteichus hindustanus	311	311	0.99	6e-99	0.3986	424	BAE98081.1	Actinobacteria
DegT/DnrJ/EryC1/StrS family aminotransferase [Micromonospora echinospora]	Micromonospora echinospora	312	312	0.98	2e-98	0.3981	463	WP_145834907.1	Actinobacteria
DegT/DnrJ/EryC1/StrS family aminotransferase [Streptomyces sp. HSG2]	Streptomyces sp. HSG2	309	309	0.91	2e-98	0.3949	397	WP_200260296.1	Actinobacteria
DegT/DnrJ/EryC1/StrS family aminotransferase [Streptomyces sp. TLI_053]	Streptomyces sp. TLI_053	310	310	0.98	3e-98	0.3762	425	WP_093863638.1	Actinobacteria
DegT/DnrJ/EryC1/StrS family aminotransferase [Trinickia sp. 7GSK02]	Trinickia sp. 7GSK02	309	309	0.99	5e-98	0.3699	413	WP_136896490.1	Betaproteobacteria
DegT/DnrJ/EryC1/StrS family aminotransferase [Pseudomonas entomophila]	Pseudomonas entomophila	309	309	0.98	6e-98	0.3909	424	WP_213660873.1	Gammaproteobacteria
DegT/DnrJ/EryC1/StrS family aminotransferase [Streptomyces atriruber]	Streptomyces atriruber	309	309	1	1e-97	0.3756	431	WP_055563542.1	Actinobacteria
DegT/DnrJ/EryC1/StrS family aminotransferase [Salinispora arenicola]	Salinispora arenicola	309	309	0.98	1e-97	0.3723	435	WP_018807239.1	Actinobacteria
putative L-glutamine:ketocyclitol [Micromonospora echinospora]	Micromonospora echinospora	308	308	0.98	1e-97	0.3909	420	AGB13897.1	Actinobacteria
aminotransferase [Hungateiclostridium straminisolvens JCM 21531]	Hungateiclostridium straminisolvens JCM 21531	307	307	0.9	1e-97	0.4041	399	GAE88513.1	Firmicutes
DegT/DnrJ/EryC1/StrS family aminotransferase [Kibdelosporangium persicum]	Kibdelosporangium persicum	308	308	0.99	1e-97	0.3656	435	WP_173139552.1	Actinobacteria
DegT/DnrJ/EryC1/StrS family aminotransferase [Streptomyces rimosus]	Streptomyces rimosus	308	308	0.99	2e-97	0.3647	424	WP_125051109.1	Actinobacteria
RecName: Full=L-glutamine:2-deoxy-scyllo-inosose aminotransferase; Short=L-glutamine:DOI aminotransferase; AltName: Full=L-glutamine:3-amino-2,3-dideoxy-scyllo-inosose aminotransferase; Short=L-glutamine:amino-DOI aminotransferase [Streptomyces lividus]	Streptomyces lividus	307	307	0.99	3e-97	0.3624	424	Q2MF71.1	Actinobacteria
aminotransferase class I/II-fold pyridoxal phosphate-dependent enzyme [Nocardia brasiliensis]	Nocardia brasiliensis	307	307	0.99	3e-97	0.377	426	QIS05603.1	Actinobacteria
aminotransferase class I/II-fold pyridoxal phosphate-dependent enzyme [Streptomyces chrestomyceticus]	Streptomyces chrestomyceticus	307	307	0.99	4e-97	0.3624	424	WP_206506220.1	Actinobacteria
DegT/DnrJ/EryC1/StrS family aminotransferase [Mycobacterium ostraviense]	Mycobacterium ostraviense	307	307	0.98	4e-97	0.3714	420	WP_075512989.1	Actinobacteria
DegT/DnrJ/EryC1/StrS family aminotransferase [Mycobacterium gastri]	Mycobacterium gastri	306	306	0.98	5e-97	0.3762	420	WP_051508066.1	Actinobacteria
DegT/DnrJ/EryC1/StrS family aminotransferase [Streptomyces chrestomyceticus]	Streptomyces chrestomyceticus	306	306	0.99	6e-97	0.3624	424	WP_125043346.1	Actinobacteria
DegT/DnrJ/EryC1/StrS family aminotransferase [Verrucomicrobia bacterium]	Verrucomicrobia bacterium	307	307	0.95	7e-97	0.3854	445	MBK9991860.1	Verrucomicrobia
DegT/DnrJ/EryC1/StrS family aminotransferase [Nocardia brasiliensis]	Nocardia brasiliensis	306	306	0.98	1e-96	0.3783	423	WP_203218383.1	Actinobacteria
aminotransferase class I/II-fold pyridoxal phosphate-dependent enzyme [Saccharopolyspora hirsuta]	Saccharopolyspora hirsuta	305	305	0.95	2e-96	0.3842	412	WP_211840398.1	Actinobacteria
DegT/DnrJ/EryC1/StrS family aminotransferase [Oscillatoria sp. PCC 10802]	Oscillatoria sp. PCC 10802	306	306	0.97	2e-96	0.4014	434	WP_017718521.1	Cyanobacteria
DegT/DnrJ/EryC1/StrS aminotransferase [Mycobacterium nebraskense]	Mycobacterium nebraskense	305	305	0.98	3e-96	0.3654	420	ORW34425.1	Actinobacteria
DegT/DnrJ/EryC1/StrS family aminotransferase [Photorhabdus thracensis]	Photorhabdus thracensis	304	304	0.99	7e-96	0.3841	422	WP_046975156.1	Gammaproteobacteria
DegT/DnrJ/EryC1/StrS family aminotransferase [Streptoalloteichus hindustanus]	Streptoalloteichus hindustanus	304	304	0.99	7e-96	0.3694	424	WP_073487310.1	Actinobacteria
DegT/DnrJ/EryC1/StrS family aminotransferase [Mycobacterium kubicae]	Mycobacterium kubicae	303	303	0.98	8e-96	0.3905	420	WP_186273496.1	Actinobacteria
L-glutamine:scyllo-inosose aminotransferase/L-glutamine:2-deoxy-scyllo-inosose/3-amino-2,3-dideoxy-scyllo-inosose aminotransferase [Micromonospora sagamiensis]	Micromonospora sagamiensis	303	303	0.98	1e-95	0.3885	420	TWJ26590.1	Actinobacteria
DegT/DnrJ/EryC1/StrS family aminotransferase [Mycobacterium nebraskense]	Mycobacterium nebraskense	302	302	0.94	2e-95	0.3666	409	WP_046185233.1	Actinobacteria
DegT/DnrJ/EryC1/StrS family aminotransferase [Micromonospora inyonensis]	Micromonospora inyonensis	303	303	0.98	2e-95	0.3885	420	WP_091453406.1	Actinobacteria
DegT/DnrJ/EryC1/StrS family aminotransferase [Myxococcaceae bacterium JPH2]	Myxococcaceae bacterium JPH2	302	302	0.95	2e-95	0.3793	415	MBJ6766060.1	Deltaproteobacteria
DegT/DnrJ/EryC1/StrS family aminotransferase [Kibdelosporangium sp. MJ126-NF4]	Kibdelosporangium sp. MJ126-NF4	303	303	0.98	3e-95	0.3723	435	WP_042178146.1	Actinobacteria
DegT/DnrJ/EryC1/StrS family aminotransferase [Eubacterium sp.]	Eubacterium sp.	301	301	0.94	5e-95	0.3842	417	MBS5620711.1	Firmicutes
DegT/DnrJ/EryC1/StrS family aminotransferase [Micromonospora sagamiensis]	Micromonospora sagamiensis	305	305	0.98	7e-95	0.3885	521	WP_145815099.1	Actinobacteria
L-glutamine:scyllo-inosose aminotransferase/L-glutamine:2-deoxy-scyllo-inosose/3-amino-2,3-dideoxy-scyllo-inosose aminotransferase [Rhizobiales bacterium GAS113]	Rhizobiales bacterium GAS113	301	301	0.99	9e-95	0.3786	421	SDR57039.1	Alphaproteobacteria
L-glutamine:scyllo-inosose aminotransferase/L-glutamine:2-deoxy-scyllo-inosose/3-amino-2,3-dideoxy-scyllo-inosose aminotransferase [Rhizobiales bacterium GAS191]	Rhizobiales bacterium GAS191	301	301	0.99	1e-94	0.3762	421	SEE62628.1	Alphaproteobacteria
DegT/DnrJ/EryC1/StrS family aminotransferase [Xenorhabdus sp. ZM]	Xenorhabdus sp. ZM	300	300	0.99	1e-94	0.3841	422	MBD2803603.1	Gammaproteobacteria
2-deoxy-scyllo-inosose aminotransferase [Micromonospora inyonensis]	Micromonospora inyonensis	300	300	0.98	2e-94	0.3885	420	ACN38344.1	Actinobacteria
MULTISPECIES: DegT/DnrJ/EryC1/StrS family aminotransferase [unclassified Actinoplanes]	unclassified Actinoplanes	300	300	0.99	2e-94	0.3929	429	WP_014693199.1	Actinobacteria
aminotransferase class I/II-fold pyridoxal phosphate-dependent enzyme [Xenorhabdus szentirmaii]	Xenorhabdus szentirmaii	300	300	0.99	3e-94	0.3841	451	WP_209435301.1	Gammaproteobacteria
DegT/DnrJ/EryC1/StrS family aminotransferase [Streptomyces sp. CB02923]	Streptomyces sp. CB02923	299	299	0.99	4e-94	0.36	424	WP_073762777.1	Actinobacteria
2-deoxy-scyllo-inosose aminotransferase [Micromonospora inyonensis]	Micromonospora inyonensis	299	299	0.98	4e-94	0.3885	420	ABU49652.1	Actinobacteria
DegT/DnrJ/EryC1/StrS family aminotransferase [Lysobacter sp. yr284]	Lysobacter sp. yr284	300	300	0.98	6e-94	0.39	452	WP_091802214.1	Gammaproteobacteria
DegT/DnrJ/EryC1/StrS family aminotransferase [Acidobacteria bacterium]	Acidobacteria bacterium	299	299	0.99	1e-93	0.3779	434	MBS1789639.1	Acidobacteria
L-glutamine:scyllo-inosose aminotransferase [Micromonospora pallida]	Micromonospora pallida	298	298	0.98	1e-93	0.3813	420	SCL39636.1	Actinobacteria
DegT/DnrJ/EryC1/StrS family aminotransferase [Paludibacterium paludis]	Paludibacterium paludis	297	297	0.98	4e-93	0.3714	422	WP_189535876.1	Betaproteobacteria
DegT/DnrJ/EryC1/StrS family aminotransferase [Micromonospora aurantiaca]	Micromonospora aurantiaca	297	297	0.99	4e-93	0.3647	424	NED58419.1	Actinobacteria
DegT/DnrJ/EryC1/StrS family aminotransferase [Micromonospora tulbaghiae]	Micromonospora tulbaghiae	296	296	0.99	5e-93	0.3647	424	WP_120569339.1	Actinobacteria
DegT/DnrJ/EryC1/StrS family aminotransferase [Burkholderia oklahomensis]	Burkholderia oklahomensis	296	296	0.99	7e-93	0.372	437	WP_038801745.1	Betaproteobacteria
DegT/DnrJ/EryC1/StrS family aminotransferase [Virgibacillus pantothenticus]	Virgibacillus pantothenticus	295	295	0.95	3e-92	0.399	421	WP_077296806.1	Firmicutes
DegT/DnrJ/EryC1/StrS family aminotransferase [Kribbella albertanoniae]	Kribbella albertanoniae	295	295	0.99	4e-92	0.3783	433	WP_132400345.1	Actinobacteria
DegT/DnrJ/EryC1/StrS family aminotransferase [Micromonospora pallida]	Micromonospora pallida	297	297	0.98	5e-92	0.3813	534	WP_091654130.1	Actinobacteria
DegT/DnrJ/EryC1/StrS family aminotransferase [Saccharomonospora sp. NB11]	Saccharomonospora sp. NB11	294	294	0.99	8e-92	0.375	434	WP_197322290.1	Actinobacteria
DegT/DnrJ/EryC1/StrS family aminotransferase [Acidobacteria bacterium]	Acidobacteria bacterium	293	293	0.93	1e-91	0.3722	418	MBS1789630.1	Acidobacteria
hypothetical protein GCM10010332_71960 [Streptomyces albogriseolus]	Streptomyces albogriseolus	293	293	0.99	2e-91	0.3662	424	GHC29675.1	Actinobacteria
DegT/DnrJ/EryC1/StrS family aminotransferase [Streptomyces sp. NRRL F-5065]	Streptomyces sp. NRRL F-5065	292	292	0.99	2e-91	0.3662	424	WP_030420362.1	Actinobacteria
DegT/DnrJ/EryC1/StrS family aminotransferase [Streptomyces capitiformicae]	Streptomyces capitiformicae	293	293	0.99	2e-91	0.3522	429	WP_189781588.1	Actinobacteria
DegT/DnrJ/EryC1/StrS family aminotransferase [Streptomyces sp. AA0539]	Streptomyces sp. AA0539	292	292	0.95	3e-91	0.3738	430	WP_051131224.1	Actinobacteria
L-glutamine:scyllo-inosose aminotransferase/L-glutamine:2-deoxy-scyllo-inosose/3-amino-2,3-dideoxy-scyllo-inosose aminotransferase [Streptomyces sp. SLBN-192]	Streptomyces sp. SLBN-192	292	292	0.98	4e-91	0.35	435	TQK87201.1	Actinobacteria

## Sheet: hemL1 KDO03400.1
Description	Scientific name	Max score	Total score	Query cover	E value	% identity	Acc length	Accession	Taxon
MULTISPECIES: aminotransferase class III-fold pyridoxal phosphate-dependent enzyme [spotted fever group]	spotted fever group	856	856	1	0	1	420	WP_008580476.1	Alphaproteobacteria: Rickettsiales
aminotransferase class III-fold pyridoxal phosphate-dependent enzyme [Virgibacillus pantothenticus]	Virgibacillus pantothenticus	273	273	0.95	1e-83	0.3722	437	WP_170875178.1	Firmicutes
aminotransferase class III-fold pyridoxal phosphate-dependent enzyme [Acidobacteria bacterium]	Acidobacteria bacterium	271	271	0.92	6e-83	0.3444	444	MBS1807413.1	Acidobacteria
aminotransferase class III-fold pyridoxal phosphate-dependent enzyme [Tumebacillus avium]	Tumebacillus avium	260	260	0.92	1e-78	0.3342	438	WP_087455778.1	Firmicutes
MULTISPECIES: aminotransferase class III-fold pyridoxal phosphate-dependent enzyme [unclassified Paenibacillus]	unclassified Paenibacillus	248	248	0.9	3e-74	0.3455	432	WP_009676433.1	Firmicutes
aminotransferase [Micromonospora inyonensis]	Micromonospora inyonensis	248	248	0.98	3e-74	0.323	417	ACN38339.1	Actinobacteria
aminotransferase class III-fold pyridoxal phosphate-dependent enzyme [Micromonospora inyonensis]	Micromonospora inyonensis	248	248	0.98	4e-74	0.323	417	WP_091453385.1	Actinobacteria
aminotransferase class III-fold pyridoxal phosphate-dependent enzyme [Micromonospora sagamiensis]	Micromonospora sagamiensis	247	247	0.98	7e-74	0.3254	417	WP_145815104.1	Actinobacteria
RecName: Full=Neamine transaminase BtrB; AltName: Full=Butirosin biosynthesis protein B [Bacillus circulans]	Bacillus circulans	246	246	0.9	2e-73	0.3481	432	Q4H4F5.1	Firmicutes
aminotransferase class III-fold pyridoxal phosphate-dependent enzyme [Paenibacillus chitinolyticus]	Paenibacillus chitinolyticus	245	245	0.9	8e-73	0.3377	432	WP_042226749.1	Firmicutes
putative ribostamycin 6'-aminotransferase [Streptomyces ribosidificus]	Streptomyces ribosidificus	241	241	0.98	1e-71	0.3068	416	CAG34026.1	Actinobacteria
gentamicin (hexosaminyl-6-)aminotransferase I [Micromonospora echinospora]	Micromonospora echinospora	239	239	0.98	1e-70	0.323	417	AGB13915.1	Actinobacteria
aminotransferase class III-fold pyridoxal phosphate-dependent enzyme [Micromonospora echinospora]	Micromonospora echinospora	238	238	0.98	2e-70	0.3206	417	WP_145834910.1	Actinobacteria
Crystal structure of GenB1 from Micromonospora echinospora in complex with PLP (internal aldimine) [Micromonospora echinospora]	Micromonospora echinospora	239	239	0.98	2e-70	0.3206	437	5Z83_A	Actinobacteria
aminotransferase class III-fold pyridoxal phosphate-dependent enzyme [Micromonospora echinospora]	Micromonospora echinospora	238	238	0.98	3e-70	0.3206	417	WP_088981641.1	Actinobacteria
X-ray structure of GenB1 from micromonospora echinospora in complex with neamine and PLP (as the external aldimine) [Micromonospora echinospora]	Micromonospora echinospora	238	238	0.98	3e-70	0.3206	439	6CBO_A	Actinobacteria
glutamate-1-semialdehyde 2,1-aminomutase [Streptomyces rimosus subsp. paromomycinus]	Streptomyces rimosus subsp. paromomycinus	234	234	0.97	6e-69	0.2978	417	GCD40684.1	Actinobacteria
X-ray structure of NeoB from Streptomyces fradiae in complex with PMP [Streptomyces fradiae]	Streptomyces fradiae	234	234	0.98	8e-69	0.3075	424	6CBK_A	Actinobacteria
MULTISPECIES: aminotransferase class III-fold pyridoxal phosphate-dependent enzyme [Streptomyces]	Streptomyces	234	234	0.98	1e-68	0.3075	416	WP_031132478.1	Actinobacteria
x-ray structure of NeoB from streptomyces fradiae in complex with PLP and neomycin (as the external aldimine) at pH 9 [Streptomyces fradiae]	Streptomyces fradiae	234	234	0.98	2e-68	0.3075	438	6CBM_A	Actinobacteria
aminotransferase class III-fold pyridoxal phosphate-dependent enzyme [Streptomyces sp. TLI_053]	Streptomyces sp. TLI_053	233	233	0.98	2e-68	0.2995	415	WP_159425131.1	Actinobacteria
aminotransferase class III-fold pyridoxal phosphate-dependent enzyme [Streptomyces xinghaiensis]	Streptomyces xinghaiensis	233	233	0.98	2e-68	0.3221	416	WP_095756584.1	Actinobacteria
glutamate-1-semialdehyde 2,1-aminomutase [Streptomyces chrestomyceticus JCM 4735]	Streptomyces chrestomyceticus JCM 4735	232	232	0.97	4e-68	0.2978	417	GCD32760.1	Actinobacteria
aminotransferase class III-fold pyridoxal phosphate-dependent enzyme [Micromonospora pallida]	Micromonospora pallida	226	226	0.98	9e-66	0.3118	417	WP_091648892.1	Actinobacteria
aminotransferase class III-fold pyridoxal phosphate-dependent enzyme [Streptomyces chrestomyceticus]	Streptomyces chrestomyceticus	223	223	0.91	4e-65	0.3091	385	WP_206506210.1	Actinobacteria
aminotransferase class III-fold pyridoxal phosphate-dependent enzyme [Streptomyces rimosus]	Streptomyces rimosus	223	223	0.91	6e-65	0.299	385	WP_170251489.1	Actinobacteria
putative 6'-aminotransferase [Streptomyces lividus]	Streptomyces lividus	224	224	0.94	6e-65	0.2915	416	CAG38707.1	Actinobacteria
aminotransferase class III-fold pyridoxal phosphate-dependent enzyme [Micromonospora aurantiaca]	Micromonospora aurantiaca	224	224	0.98	7e-65	0.3133	416	NED58431.1	Actinobacteria
aminotransferase class III-fold pyridoxal phosphate-dependent enzyme [Streptomyces sp. CB02923]	Streptomyces sp. CB02923	223	223	0.94	1e-64	0.2835	416	WP_073762787.1	Actinobacteria
aminotransferase class III-fold pyridoxal phosphate-dependent enzyme [Micromonospora tulbaghiae]	Micromonospora tulbaghiae	223	223	0.98	1e-64	0.3133	416	WP_120569328.1	Actinobacteria
aminotransferase class III-fold pyridoxal phosphate-dependent enzyme [Streptomyces chrestomyceticus]	Streptomyces chrestomyceticus	221	221	0.91	4e-64	0.299	385	WP_167515021.1	Actinobacteria
aminotransferase class III-fold pyridoxal phosphate-dependent enzyme [Streptomyces catenulae]	Streptomyces catenulae	220	220	0.88	5e-64	0.3048	384	WP_030289009.1	Actinobacteria
aminotransferase class III-fold pyridoxal phosphate-dependent enzyme [Anaerobacterium chartisolvens]	Anaerobacterium chartisolvens	218	218	0.85	1e-62	0.327	419	WP_114299225.1	Firmicutes
aminotransferase class III-fold pyridoxal phosphate-dependent enzyme [Xenorhabdus sp. ZM]	Xenorhabdus sp. ZM	217	217	0.9	2e-62	0.3228	416	MBD2803607.1	Gammaproteobacteria
aminotransferase class III-fold pyridoxal phosphate-dependent enzyme [Xenorhabdus szentirmaii]	Xenorhabdus szentirmaii	217	217	0.9	2e-62	0.3228	416	WP_051462482.1	Gammaproteobacteria
aminotransferase class III-fold pyridoxal phosphate-dependent enzyme [Xenorhabdus sp. M]	Xenorhabdus sp. M	218	218	0.9	3e-62	0.3228	432	MBD2799541.1	Gammaproteobacteria
aminotransferase class III-fold pyridoxal phosphate-dependent enzyme [Streptomyces sp. CNB091]	Streptomyces sp. CNB091	214	214	0.98	2e-61	0.2923	416	WP_018958287.1	Actinobacteria
aminotransferase class III-fold pyridoxal phosphate-dependent enzyme [Xenorhabdus sp. CUL]	Xenorhabdus sp. CUL	214	214	0.9	3e-61	0.3202	416	MBD2793898.1	Gammaproteobacteria
hypothetical protein GCM10010332_72080 [Streptomyces albogriseolus]	Streptomyces albogriseolus	209	209	0.98	3e-59	0.3077	416	GHC29747.1	Actinobacteria
neamine transaminase / 2'-deamino-2'-hydroxyneamine transaminase / neomycin C transaminase [Amycolatopsis xylanica]	Amycolatopsis xylanica	207	207	0.94	2e-58	0.2925	417	SDZ35663.1	Actinobacteria
aminotransferase class III-fold pyridoxal phosphate-dependent enzyme [Photorhabdus cinerea]	Photorhabdus cinerea	206	206	0.92	4e-58	0.3073	416	WP_166306462.1	Gammaproteobacteria
aminotransferase class III-fold pyridoxal phosphate-dependent enzyme [Pseudomonas sp. C1C7]	Pseudomonas sp. C1C7	206	206	0.88	5e-58	0.3034	415	WP_175378737.1	Gammaproteobacteria
neamine aminotransferase BtrB [Photorhabdus cinerea]	Photorhabdus cinerea	206	206	0.92	6e-58	0.3073	427	NHB92782.1	Gammaproteobacteria
aminotransferase class III-fold pyridoxal phosphate-dependent enzyme [Pseudomonas helleri]	Pseudomonas helleri	205	205	0.89	7e-58	0.2913	415	WP_153378259.1	Gammaproteobacteria
aminotransferase class III-fold pyridoxal phosphate-dependent enzyme [Pseudomonas sp. R3-52-08]	Pseudomonas sp. R3-52-08	205	205	0.91	1e-57	0.2893	415	WP_124362877.1	Gammaproteobacteria
aminotransferase class III-fold pyridoxal phosphate-dependent enzyme [Xenorhabdus beddingii]	Xenorhabdus beddingii	204	204	0.9	2e-57	0.3123	416	WP_086111010.1	Gammaproteobacteria
aminotransferase class III-fold pyridoxal phosphate-dependent enzyme [Saccharopolyspora phatthalungensis]	Saccharopolyspora phatthalungensis	204	204	0.94	3e-57	0.2907	415	WP_184730821.1	Actinobacteria
aminotransferase class III-fold pyridoxal phosphate-dependent enzyme [Photorhabdus sp. CRCIA-P01]	Photorhabdus sp. CRCIA-P01	203	203	0.9	7e-57	0.3123	416	WP_118985503.1	Gammaproteobacteria
aminotransferase class III-fold pyridoxal phosphate-dependent enzyme [Pseudomonas mohnii]	Pseudomonas mohnii	202	202	0.78	9e-57	0.3112	415	WP_196586109.1	Gammaproteobacteria
aminotransferase class III-fold pyridoxal phosphate-dependent enzyme [Photorhabdus heterorhabditis]	Photorhabdus heterorhabditis	202	202	0.9	1e-56	0.3176	416	WP_054478518.1	Gammaproteobacteria
aminotransferase class III-fold pyridoxal phosphate-dependent enzyme [Photorhabdus laumondii]	Photorhabdus laumondii	201	201	0.9	2e-56	0.315	416	WP_113027088.1	Gammaproteobacteria
MULTISPECIES: aminotransferase class III-fold pyridoxal phosphate-dependent enzyme [unclassified Photorhabdus]	unclassified Photorhabdus	201	201	0.9	3e-56	0.315	416	WP_112876791.1	Gammaproteobacteria
aminotransferase class III-fold pyridoxal phosphate-dependent enzyme [Streptomyces sp. NRRL F-5065]	Streptomyces sp. NRRL F-5065	200	200	0.92	4e-56	0.3103	384	WP_030420374.1	Actinobacteria
aminotransferase class III-fold pyridoxal phosphate-dependent enzyme [Photorhabdus heterorhabditis]	Photorhabdus heterorhabditis	201	201	0.9	5e-56	0.315	416	WP_149617031.1	Gammaproteobacteria
aminotransferase class III-fold pyridoxal phosphate-dependent enzyme [Paludibacterium paludis]	Paludibacterium paludis	200	200	0.92	6e-56	0.2835	416	WP_189535865.1	Betaproteobacteria
aminotransferase class III-fold pyridoxal phosphate-dependent enzyme [Photorhabdus australis]	Photorhabdus australis	200	200	0.9	7e-56	0.315	416	WP_051691015.1	Gammaproteobacteria
aminotransferase class III-fold pyridoxal phosphate-dependent enzyme [Pseudomonas fluorescens]	Pseudomonas fluorescens	200	200	0.77	1e-55	0.3091	415	WP_057398102.1	Gammaproteobacteria
MULTISPECIES: aminotransferase class III-fold pyridoxal phosphate-dependent enzyme [unclassified Pseudomonas]	unclassified Pseudomonas	200	200	0.89	1e-55	0.2887	415	WP_093421393.1	Gammaproteobacteria
aminotransferase class III-fold pyridoxal phosphate-dependent enzyme [Trinickia soli]	Trinickia soli	199	199	0.89	1e-55	0.3049	418	WP_102609035.1	Betaproteobacteria
aminotransferase class III-fold pyridoxal phosphate-dependent enzyme [Rugamonas sp. CCM 8940]	Rugamonas sp. CCM 8940	199	199	0.89	2e-55	0.285	415	WP_199759968.1	Betaproteobacteria
MULTISPECIES: aminotransferase class III-fold pyridoxal phosphate-dependent enzyme [Photorhabdus]	Photorhabdus	199	199	0.9	2e-55	0.3123	416	WP_113042086.1	Gammaproteobacteria
aminotransferase class III-fold pyridoxal phosphate-dependent enzyme [Pseudomonas sp. PS24]	Pseudomonas sp. PS24	198	198	0.77	4e-55	0.303	415	WP_166363672.1	Gammaproteobacteria
aminotransferase class III-fold pyridoxal phosphate-dependent enzyme [Pseudomonas brassicacearum]	Pseudomonas brassicacearum	197	197	0.88	6e-55	0.2857	415	WP_123426588.1	Gammaproteobacteria
MULTISPECIES: aminotransferase class III-fold pyridoxal phosphate-dependent enzyme [Photorhabdus]	Photorhabdus	197	197	0.9	8e-55	0.3097	416	WP_133813478.1	Gammaproteobacteria
aminotransferase class III-fold pyridoxal phosphate-dependent enzyme [Photorhabdus bodei]	Photorhabdus bodei	197	197	0.9	1e-54	0.3123	416	WP_162119828.1	Gammaproteobacteria
aminotransferase class III-fold pyridoxal phosphate-dependent enzyme [Pseudomonas fluorescens]	Pseudomonas fluorescens	197	197	0.77	1e-54	0.303	415	WP_150745717.1	Gammaproteobacteria
aminotransferase class III-fold pyridoxal phosphate-dependent enzyme [Micromonospora sagamiensis]	Micromonospora sagamiensis	197	197	0.9	1e-54	0.301	414	WP_145815089.1	Actinobacteria
aminotransferase class III-fold pyridoxal phosphate-dependent enzyme [Tumebacillus avium]	Tumebacillus avium	196	196	0.88	2e-54	0.3111	429	WP_087455776.1	Firmicutes
aminotransferase class III-fold pyridoxal phosphate-dependent enzyme [Pseudomonas brassicacearum]	Pseudomonas brassicacearum	196	196	0.77	3e-54	0.3061	415	WP_181287171.1	Gammaproteobacteria
hypothetical protein [Nitrospira sp. LK265]	Nitrospira sp. LK265	196	196	0.91	3e-54	0.2718	434	NGZ59858.1	Nitrospirae
aminotransferase class III-fold pyridoxal phosphate-dependent enzyme [Amycolatopsis xylanica]	Amycolatopsis xylanica	194	194	0.9	1e-53	0.2891	397	WP_176969016.1	Actinobacteria
aminotransferase class III-fold pyridoxal phosphate-dependent enzyme [Mitsuaria sp. WAJ17]	Mitsuaria sp. WAJ17	194	194	0.89	2e-53	0.277	415	WP_183103938.1	Betaproteobacteria
aminotransferase class III-fold pyridoxal phosphate-dependent enzyme [Xenorhabdus sp. 5]	Xenorhabdus sp. 5	192	192	0.84	3e-53	0.3101	375	MBD2826618.1	Gammaproteobacteria
aminotransferase class III-fold pyridoxal phosphate-dependent enzyme [Photorhabdus bodei]	Photorhabdus bodei	193	193	0.89	3e-53	0.3103	416	WP_112896860.1	Gammaproteobacteria
aminotransferase class III-fold pyridoxal phosphate-dependent enzyme [Micromonospora pallida]	Micromonospora pallida	192	192	0.9	8e-53	0.301	414	WP_091648848.1	Actinobacteria
aminotransferase class III-fold pyridoxal phosphate-dependent enzyme [Roseateles aquatilis]	Roseateles aquatilis	191	191	0.89	1e-52	0.2801	415	WP_088386779.1	Betaproteobacteria
aminotransferase class III-fold pyridoxal phosphate-dependent enzyme [Acidobacteria bacterium]	Acidobacteria bacterium	189	189	0.82	4e-51	0.2701	452	MBS1807404.1	Acidobacteria
aminotransferase class III-fold pyridoxal phosphate-dependent enzyme [Micromonospora echinospora]	Micromonospora echinospora	183	183	0.9	2e-49	0.288	414	WP_145834899.1	Actinobacteria
aminotransferase class III-fold pyridoxal phosphate-dependent enzyme [Virgibacillus pantothenticus]	Virgibacillus pantothenticus	183	183	0.85	2e-49	0.3152	424	WP_077296772.1	Firmicutes
putative gentamicin aminotransferase II [Micromonospora echinospora]	Micromonospora echinospora	183	183	0.9	2e-49	0.288	414	AGB13907.1	Actinobacteria
aminotransferase class III-fold pyridoxal phosphate-dependent enzyme [Micromonospora echinospora]	Micromonospora echinospora	182	182	0.9	4e-49	0.288	414	WP_170107915.1	Actinobacteria
hypothetical protein CA850_27395 [Micromonospora echinospora]	Micromonospora echinospora	182	182	0.9	2e-48	0.288	458	OZV76427.1	Actinobacteria
aminotransferase class III-fold pyridoxal phosphate-dependent enzyme [Trinickia dinghuensis]	Trinickia dinghuensis	179	179	0.77	5e-48	0.2813	414	WP_115536226.1	Betaproteobacteria
aminotransferase class III-fold pyridoxal phosphate-dependent enzyme [Bacteroidetes bacterium]	Bacteroidetes bacterium	178	178	0.8	3e-47	0.2899	450	MBS1913059.1	Bacteroidetes
aminotransferase class III-fold pyridoxal phosphate-dependent enzyme [Streptococcus suis]	Streptococcus suis	176	176	0.77	2e-46	0.3214	426	WP_170244770.1	Firmicutes
aminotransferase class III-fold pyridoxal phosphate-dependent enzyme [Streptococcus pneumoniae]	Streptococcus pneumoniae	172	172	0.77	4e-45	0.3185	426	WP_061814364.1	Firmicutes
aminotransferase class III-fold pyridoxal phosphate-dependent enzyme [Streptococcus pneumoniae]	Streptococcus pneumoniae	172	172	0.77	6e-45	0.3185	426	WP_061757303.1	Firmicutes
aminotransferase class III-fold pyridoxal phosphate-dependent enzyme [Rickettsia endosymbiont of Ixodes scapularis]	Rickettsia endosymbiont of Ixodes scapularis	164	164	0.81	5e-42	0.289	435	WP_008580469.1	Alphaproteobacteria: Rickettsiales
aminotransferase class III-fold pyridoxal phosphate-dependent enzyme [Polyangiaceae bacterium]	Polyangiaceae bacterium	162	162	0.81	2e-41	0.2507	433	MBE7484681.1	Deltaproteobacteria
aminotransferase class III-fold pyridoxal phosphate-dependent enzyme [Enterococcus ureilyticus]	Enterococcus ureilyticus	160	160	0.86	7e-41	0.2793	415	WP_069639731.1	Firmicutes
MULTISPECIES: aminotransferase class III-fold pyridoxal phosphate-dependent enzyme [spotted fever group]	spotted fever group	161	161	0.81	8e-41	0.2861	435	WP_008579434.1	Firmicutes
aminotransferase class III-fold pyridoxal phosphate-dependent enzyme [Streptococcus pneumoniae]	Streptococcus pneumoniae	157	157	0.63	8e-41	0.343	293	WP_061702678.1	Firmicutes
aminotransferase class III-fold pyridoxal phosphate-dependent enzyme [Streptomyces capitiformicae]	Streptomyces capitiformicae	159	159	0.9	4e-40	0.2634	443	WP_189781584.1	Actinobacteria
aminotransferase class III-fold pyridoxal phosphate-dependent enzyme [Micromonospora sp. ALFpr18c]	Micromonospora sp. ALFpr18c	158	158	0.84	6e-40	0.248	427	WP_192580274.1	Actinobacteria
aminotransferase class III-fold pyridoxal phosphate-dependent enzyme [Micromonospora sp. ALFpr18c]	Micromonospora sp. ALFpr18c	158	158	0.84	6e-40	0.248	432	KAB1942174.1	Actinobacteria
aminotransferase class III-fold pyridoxal phosphate-dependent enzyme [Sporolactobacillus spathodeae]	Sporolactobacillus spathodeae	157	157	0.87	3e-39	0.2675	441	WP_205006607.1	Firmicutes
aminotransferase class III-fold pyridoxal phosphate-dependent enzyme [Streptomyces kanamyceticus]	Streptomyces kanamyceticus	154	154	0.79	1e-38	0.2587	392	WP_055545102.1	Actinobacteria
aminotransferase class III-fold pyridoxal phosphate-dependent enzyme [Labrenzia sp. DG1229]	Labrenzia sp. DG1229	153	153	0.79	7e-38	0.2632	447	WP_051645238.1	Alphaproteobacteria
TPA: aminotransferase class III-fold pyridoxal phosphate-dependent enzyme [Deltaproteobacteria bacterium]	Deltaproteobacteria bacterium	152	152	0.82	8e-38	0.2692	420	HGV81465.1	Deltaproteobacteria
aspartate aminotransferase family protein [candidate division Zixibacteria bacterium CG_4_9_14_3_um_filter_46_8]	candidate division Zixibacteria bacterium CG_4_9_14_3_um_filter_46_8	152	152	0.79	9e-38	0.2778	438	PJA28936.1	Zixibacteria

## Sheet: btrB KDO03401.1
Description	Scientific name	Max score	Total score	Query cover	E value	% identity	Acc length	Accession	Taxon
MULTISPECIES: GMC family oxidoreductase [spotted fever group]	spotted fever group	1067	1067	1	0	1	518	WP_008580475.1	Alphaproteobacteria: Rickettsiales
GMC family oxidoreductase [Micromonospora pallida]	Micromonospora pallida	447	447	0.98	1e-148	0.4355	562	WP_091648888.1	Actinobacteria
putative sugar-alcohol dehydrogenase [Micromonospora inyonensis]	Micromonospora inyonensis	439	439	0.98	2e-145	0.4338	571	ACN38340.1	Actinobacteria
GMC family oxidoreductase [Polyangiaceae bacterium]	Polyangiaceae bacterium	437	437	0.98	3e-145	0.4144	520	MBE7484678.1	Deltaproteobacteria
GMC family oxidoreductase [Myxococcales bacterium]	Myxococcales bacterium	434	434	0.98	9e-144	0.4173	520	MBK8997759.1	Deltaproteobacteria
GMC family oxidoreductase N-terminal domain-containing protein [Streptomyces chrestomyceticus]	Streptomyces chrestomyceticus	426	426	0.95	2e-140	0.4143	546	WP_206506216.1	Actinobacteria
GMC family oxidoreductase [Micromonospora sagamiensis]	Micromonospora sagamiensis	424	424	0.94	5e-140	0.4411	513	WP_145815103.1	Actinobacteria
GMC family oxidoreductase [Streptomyces rimosus]	Streptomyces rimosus	424	424	0.95	7e-140	0.4143	546	WP_125051120.1	Actinobacteria
gentamicin hexosamiyl-6'-dehydrogenase [Micromonospora echinospora]	Micromonospora echinospora	423	423	0.94	7e-140	0.4395	504	AGB13916.1	Actinobacteria
GMC family oxidoreductase [Streptomyces sp. CB02923]	Streptomyces sp. CB02923	424	424	0.95	1e-139	0.4195	546	WP_079194171.1	Actinobacteria
GMC family oxidoreductase [Actinokineospora pegani]	Actinokineospora pegani	423	423	0.97	3e-139	0.4004	548	WP_156755500.1	Actinobacteria
GMC family oxidoreductase [Streptomyces chrestomyceticus]	Streptomyces chrestomyceticus	422	422	0.95	4e-139	0.4124	546	WP_125043351.1	Actinobacteria
GMC family oxidoreductase [Micromonospora olivasterospora]	Micromonospora olivasterospora	419	419	0.97	2e-137	0.3825	558	WP_170286413.1	Actinobacteria
GMC family oxidoreductase [Streptomyces catenulae]	Streptomyces catenulae	418	418	0.95	2e-137	0.4183	546	WP_051739972.1	Actinobacteria
GMC family oxidoreductase [Micromonospora inyonensis]	Micromonospora inyonensis	416	416	0.94	4e-137	0.4371	513	WP_091453388.1	Actinobacteria
GMC family oxidoreductase [Streptomyces sp. NRRL F-5065]	Streptomyces sp. NRRL F-5065	417	417	0.96	4e-137	0.4094	541	WP_051821337.1	Actinobacteria
GMC family oxidoreductase [Myxococcales bacterium]	Myxococcales bacterium	416	416	0.98	5e-137	0.4225	522	MBK7579789.1	Deltaproteobacteria
GMC family oxidoreductase [Streptomyces sp. TLI_053]	Streptomyces sp. TLI_053	417	417	0.95	5e-137	0.4008	546	WP_159425133.1	Actinobacteria
glucose dehydrogenase [Streptomyces albogriseolus]	Streptomyces albogriseolus	416	416	0.96	9e-137	0.4094	541	GHC29705.1	Actinobacteria
RecName: Full=6'''-hydroxyparomomycin C oxidase; AltName: Full=Lividomycin biosynthesis protein Q [Streptomyces lividus]	Streptomyces lividus	416	416	0.95	1e-136	0.4115	546	Q2MF66.1	Actinobacteria
GMC family oxidoreductase [Micromonospora echinospora]	Micromonospora echinospora	410	410	0.94	9e-135	0.4345	507	WP_088981640.1	Actinobacteria
GMC family oxidoreductase [Micromonospora echinospora]	Micromonospora echinospora	409	409	0.94	2e-134	0.4345	507	WP_186542828.1	Actinobacteria
GMC family oxidoreductase [Micromonospora tulbaghiae]	Micromonospora tulbaghiae	409	409	0.95	6e-134	0.4008	541	WP_162959079.1	Actinobacteria
GMC oxidoreductase [Micromonospora tulbaghiae]	Micromonospora tulbaghiae	409	409	0.95	1e-133	0.4008	568	AYF26936.1	Actinobacteria
MULTISPECIES: GMC family oxidoreductase [Streptomyces]	Streptomyces	408	408	0.93	1e-133	0.413	541	WP_140160867.1	Actinobacteria
GMC family oxidoreductase [Streptomyces xinghaiensis]	Streptomyces xinghaiensis	408	408	0.95	2e-133	0.3972	541	WP_019710666.1	Actinobacteria
GMC family oxidoreductase [Actinoalloteichus hymeniacidonis]	Actinoalloteichus hymeniacidonis	407	407	0.97	3e-133	0.3786	546	WP_069847166.1	Actinobacteria
GMC family oxidoreductase [Streptomyces sp. CNB091]	Streptomyces sp. CNB091	407	407	0.95	4e-133	0.4008	541	WP_018958280.1	Actinobacteria
GMC family oxidoreductase [Streptomyces rubrolavendulae]	Streptomyces rubrolavendulae	409	409	0.93	9e-133	0.415	634	WP_203233042.1	Actinobacteria
hypothetical protein K701_27170 [Streptomyces fradiae ATCC 10745 = DSM 40063]	Streptomyces fradiae ATCC 10745 = DSM 40063	409	409	0.93	1e-132	0.4141	628	KAF0646666.1	Actinobacteria
putative fortimicin dehydrogenase [Micromonospora olivasterospora]	Micromonospora olivasterospora	406	406	0.97	2e-132	0.376	559	CAF31536.1	Actinobacteria
GMC family oxidoreductase [Acidobacteria bacterium]	Acidobacteria bacterium	402	402	0.96	1e-131	0.4403	509	MBS1807412.1	Acidobacteria
GMC family oxidoreductase [Actinoalloteichus hoggarensis]	Actinoalloteichus hoggarensis	402	402	0.97	6e-131	0.3767	556	WP_093940366.1	Acidobacteria
putative ribostamycin 6'-dehydrogenase [Streptomyces ribosidificus]	Streptomyces ribosidificus	401	401	0.93	1e-130	0.4097	541	CAG34033.1	Actinobacteria
GMC family oxidoreductase [Actinokineospora terrae]	Actinokineospora terrae	397	397	0.97	2e-129	0.3945	541	WP_177215377.1	Actinobacteria
GMC family oxidoreductase [Saccharopolyspora antimicrobica]	Saccharopolyspora antimicrobica	396	396	0.97	5e-129	0.3873	538	WP_170210173.1	Actinobacteria
GMC family oxidoreductase [Actinokineospora cianjurensis]	Actinokineospora cianjurensis	395	395	0.97	1e-128	0.3926	541	WP_121392663.1	Actinobacteria
GMC family oxidoreductase [Saccharopolyspora phatthalungensis]	Saccharopolyspora phatthalungensis	395	395	0.97	2e-128	0.3996	538	WP_184730807.1	Actinobacteria
GMC family oxidoreductase [Frankia sp. CeD]	Frankia sp. CeD	394	394	0.97	3e-128	0.3709	545	WP_035909475.1	Actinobacteria
MULTISPECIES: GMC family oxidoreductase [Frankia]	Frankia	394	394	0.97	4e-128	0.3709	545	WP_011437741.1	Actinobacteria
GMC family oxidoreductase [Saccharopolyspora antimicrobica]	Saccharopolyspora antimicrobica	396	396	0.97	5e-128	0.3873	614	WP_093150026.1	Actinobacteria
GMC family oxidoreductase [Frankia sp. Allo2]	Frankia sp. Allo2	392	392	0.97	2e-127	0.3709	545	WP_035733226.1	Actinobacteria
MULTISPECIES: GMC family oxidoreductase [Saccharopolyspora]	Saccharopolyspora	391	391	0.97	7e-127	0.3839	538	WP_177247548.1	Actinobacteria
GMC family oxidoreductase [Virgibacillus pantothenticus]	Virgibacillus pantothenticus	387	387	0.94	1e-125	0.4137	504	WP_077296783.1	Firmicutes
GMC family oxidoreductase [Frankia sp. CgIM4]	Frankia sp. CgIM4	387	387	0.97	2e-125	0.367	545	WP_070132536.1	Actinobacteria
GMC family oxidoreductase [Paenibacillus chitinolyticus]	Paenibacillus chitinolyticus	379	379	0.95	8e-123	0.3849	504	WP_042226716.1	Firmicutes
MULTISPECIES: GMC family oxidoreductase [Photorhabdus]	Photorhabdus	378	378	0.99	5e-122	0.3865	515	WP_166296348.1	Gammaproteobacteria
putative sugar alcohol dehydrogenase [Streptomyces tenjimariensis]	Streptomyces tenjimariensis	377	377	0.94	9e-122	0.3889	517	CAH60158.1	Actinobacteria
GMC family oxidoreductase [Photorhabdus tasmaniensis]	Photorhabdus tasmaniensis	377	377	0.99	9e-122	0.3865	523	NHB90066.1	Gammaproteobacteria
GMC family oxidoreductase [Xenorhabdus bovienii]	Xenorhabdus bovienii	377	377	0.99	1e-121	0.375	515	WP_051861168.1	Gammaproteobacteria
MULTISPECIES: GMC family oxidoreductase [unclassified Paenibacillus]	unclassified Paenibacillus	376	376	0.95	1e-121	0.381	504	WP_009676439.1	Firmicutes
putative hexosaminyl 6'-dehydrogenase [Bacillus circulans]	Bacillus circulans	370	370	0.94	2e-119	0.3851	496	CAG77432.1	Firmicutes
GMC family oxidoreductase [Pseudomonas helleri]	Pseudomonas helleri	372	372	0.96	2e-119	0.3922	535	WP_153378262.1	Gammaproteobacteria
GMC family oxidoreductase [Xenorhabdus beddingii]	Xenorhabdus beddingii	371	371	0.98	2e-119	0.3738	515	WP_086111000.1	Gammaproteobacteria
GMC family oxidoreductase [Pseudomonas helleri]	Pseudomonas helleri	370	370	0.96	7e-119	0.3902	535	WP_153386269.1	Gammaproteobacteria
GMC family oxidoreductase [Photorhabdus australis]	Photorhabdus australis	368	368	0.99	2e-118	0.376	515	WP_167332163.1	Gammaproteobacteria
GMC family oxidoreductase [Xenorhabdus szentirmaii]	Xenorhabdus szentirmaii	367	367	0.99	5e-118	0.3779	515	WP_051462485.1	Gammaproteobacteria
putative lividomycin 6'-dehydrogenase [Xenorhabdus szentirmaii DSM 16338]	Xenorhabdus szentirmaii DSM 16338	367	367	0.99	8e-118	0.3779	525	CDL84518.1	Gammaproteobacteria
MULTISPECIES: GMC family oxidoreductase [unclassified Photorhabdus]	unclassified Photorhabdus	367	367	0.99	1e-117	0.3769	515	WP_158537755.1	Gammaproteobacteria
GMC family oxidoreductase [Photorhabdus heterorhabditis]	Photorhabdus heterorhabditis	366	366	0.99	1e-117	0.3738	515	WP_188093376.1	Gammaproteobacteria
GMC oxidoreductase [Photorhabdus sp. S9-53]	Photorhabdus sp. S9-53	367	367	0.99	1e-117	0.3769	523	RAX01087.1	Gammaproteobacteria
MULTISPECIES: GMC family oxidoreductase [unclassified Pseudomonas]	unclassified Pseudomonas	367	367	0.96	1e-117	0.3816	536	WP_093421378.1	Gammaproteobacteria
GMC family oxidoreductase [Photorhabdus heterorhabditis]	Photorhabdus heterorhabditis	366	366	0.99	2e-117	0.3738	523	KAA1185392.1	Gammaproteobacteria
GMC family oxidoreductase [Photorhabdus cinerea]	Photorhabdus cinerea	365	365	0.99	6e-117	0.375	515	WP_166306438.1	Gammaproteobacteria
GMC family oxidoreductase [Photorhabdus laumondii]	Photorhabdus laumondii	365	365	0.99	6e-117	0.3705	515	WP_181573587.1	Gammaproteobacteria
GMC oxidoreductase [Photorhabdus laumondii subsp. clarkei]	Photorhabdus laumondii subsp. clarkei	364	364	0.99	8e-117	0.3705	523	RAW83109.1	Gammaproteobacteria
hypothetical protein SE91_26355 [Bradyrhizobium sp. DOA1]	Bradyrhizobium sp. DOA1	364	364	0.95	9e-117	0.3848	504	KYH01553.1	Alphaproteobacteria
GMC family oxidoreductase [Photorhabdus sp. CRCIA-P01]	Photorhabdus sp. CRCIA-P01	364	364	0.99	1e-116	0.3748	515	WP_198672762.1	Gammaproteobacteria
GMC family oxidoreductase [Photorhabdus luminescens]	Photorhabdus luminescens	364	364	0.99	1e-116	0.3705	523	PQQ36202.1	Gammaproteobacteria
GMC family oxidoreductase [Paludibacterium paludis]	Paludibacterium paludis	363	363	0.98	2e-116	0.3772	515	WP_189535849.1	Betaproteobacteria
GMC family oxidoreductase [Bradyrhizobium sp. DOA1]	Bradyrhizobium sp. DOA1	363	363	0.95	3e-116	0.3848	530	WP_082813821.1	Alphaproteobacteria
GMC family oxidoreductase [Actinokineospora iranica]	Actinokineospora iranica	362	362	0.96	3e-116	0.365	505	WP_175482958.1	Actinobacteria
GMC family oxidoreductase [Photorhabdus cinerea]	Photorhabdus cinerea	364	364	0.99	5e-116	0.375	574	NHB92774.1	Gammaproteobacteria
GMC family oxidoreductase [Bradyrhizobium stylosanthis]	Bradyrhizobium stylosanthis	359	359	0.95	4e-115	0.3848	504	WP_063690579.1	Alphaproteobacteria
MULTISPECIES: GMC family oxidoreductase [Photorhabdus]	Photorhabdus	358	358	0.99	1e-114	0.3686	515	WP_158536541.1	Gammaproteobacteria
GMC family oxidoreductase [Photorhabdus kayaii]	Photorhabdus kayaii	358	358	0.99	2e-114	0.3686	523	NDL12003.1	Gammaproteobacteria
GMC family oxidoreductase [Rugamonas sp. CCM 8940]	Rugamonas sp. CCM 8940	358	358	0.95	5e-114	0.3703	547	WP_199759961.1	Betaproteobacteria
GMC family oxidoreductase [Bradyrhizobium sp. Ec3.3]	Bradyrhizobium sp. Ec3.3	355	355	0.95	2e-113	0.372	504	WP_035661674.1	Alphaproteobacteria
GMC family oxidoreductase [Pseudomonas sp. C1C7]	Pseudomonas sp. C1C7	355	355	0.95	4e-113	0.3866	528	WP_175378740.1	Gammaproteobacteria
NAD(P)-binding protein [Bradyrhizobium sp. sBnM-33]	Bradyrhizobium sp. sBnM-33	354	354	0.95	6e-113	0.3777	504	WP_213253723.1	Alphaproteobacteria
GMC family oxidoreductase [Nonomuraea indica]	Nonomuraea indica	354	354	0.95	7e-113	0.3539	513	WP_180903448.1	Actinobacteria
GMC family oxidoreductase [Pseudomonas brassicacearum subsp. neoaurantiaca]	Pseudomonas brassicacearum subsp. neoaurantiaca	355	355	0.95	8e-113	0.3897	537	MBA1377310.1	Gammaproteobacteria
hypothetical protein BK659_18735 [Pseudomonas brassicacearum]	Pseudomonas brassicacearum	354	354	0.95	9e-113	0.3846	518	RON07320.1	Gammaproteobacteria
GMC family oxidoreductase [Pseudomonas brassicacearum]	Pseudomonas brassicacearum	354	354	0.95	9e-113	0.3897	531	WP_181287174.1	Gammaproteobacteria
GMC family oxidoreductase [Bradyrhizobium sp. C9]	Bradyrhizobium sp. C9	353	353	0.95	1e-112	0.3678	504	WP_097670055.1	Alphaproteobacteria
GMC family oxidoreductase [Micromonospora sp. ALFpr18c]	Micromonospora sp. ALFpr18c	353	353	0.96	1e-112	0.3723	510	WP_151490030.1	Actinobacteria
GMC family oxidoreductase [Nonomuraea endophytica]	Nonomuraea endophytica	353	353	0.96	2e-112	0.3584	514	WP_184959902.1	Actinobacteria
GMC family oxidoreductase [Bradyrhizobium murdochi]	Bradyrhizobium murdochi	353	353	0.94	2e-112	0.3788	504	WP_028349845.1	Alphaproteobacteria
GMC family oxidoreductase [Pseudomonas brassicacearum]	Pseudomonas brassicacearum	354	354	0.95	2e-112	0.3846	536	WP_123426591.1	Gammaproteobacteria
GMC family oxidoreductase [Roseateles aquatilis]	Roseateles aquatilis	353	353	0.94	2e-112	0.3609	534	WP_158218906.1	Betaproteobacteria
GMC family oxidoreductase [Bradyrhizobium algeriense]	Bradyrhizobium algeriense	352	352	0.95	2e-112	0.378	504	WP_108523146.1	Alphaproteobacteria
hypothetical protein CDN99_20600 [Roseateles aquatilis]	Roseateles aquatilis	354	354	0.94	2e-112	0.3629	561	OWQ86238.1	Betaproteobacteria
FAD-dependent oxidoreductase [Bradyrhizobium elkanii]	Bradyrhizobium elkanii	352	352	0.95	5e-112	0.3638	504	WP_212061730.1	Alphaproteobacteria
GMC family oxidoreductase [Bradyrhizobium sp. WSM4349]	Bradyrhizobium sp. WSM4349	351	351	0.95	8e-112	0.38	505	WP_018458204.1	Alphaproteobacteria
GMC family oxidoreductase [Bradyrhizobium sp. CCBAU 51753]	Bradyrhizobium sp. CCBAU 51753	350	350	0.95	1e-111	0.3598	504	WP_194475110.1	Alphaproteobacteria
GMC family oxidoreductase [Pseudomonas sp. R3-52-08]	Pseudomonas sp. R3-52-08	352	352	0.95	1e-111	0.3846	531	WP_124362874.1	Gammaproteobacteria
GMC family oxidoreductase [Pseudomonas fluorescens]	Pseudomonas fluorescens	351	351	0.95	2e-111	0.3917	531	WP_191637054.1	Gammaproteobacteria
GMC family oxidoreductase [Bradyrhizobium elkanii]	Bradyrhizobium elkanii	350	350	0.95	3e-111	0.364	504	WP_137484064.1	Alphaproteobacteria
GMC family oxidoreductase [Bradyrhizobium sp. Ai1a-2]	Bradyrhizobium sp. Ai1a-2	348	348	0.95	1e-110	0.3687	504	WP_027583759.1	Alphaproteobacteria
GMC family oxidoreductase [Streptomyces capitiformicae]	Streptomyces capitiformicae	348	348	0.96	1e-110	0.3611	503	WP_189781591.1	Actinobacteria

## Sheet: tdh KDO03402.1
Description	Scientific name	Max score	Total score	Query cover	E value	% identity	Acc length	Accession	Taxon
alcohol dehydrogenase catalytic domain-containing protein [Rickettsia buchneri]	Rickettsia buchneri	694	694	1	0	1	342	WP_152540695.1	Alphaproteobacteria: Rickettsiales
alcohol dehydrogenase catalytic domain-containing protein [Rickettsia endosymbiont of Ixodes scapularis]	Rickettsia endosymbiont of Ixodes scapularis	603	603	0.86	0	1	299	WP_160142975.1	Alphaproteobacteria: Rickettsiales
putative dehydrogenase [Rickettsia endosymbiont of Ixodes scapularis]	Rickettsia endosymbiont of Ixodes scapularis	591	591	0.84	0	1	290	EER22285.1	Alphaproteobacteria: Rickettsiales
alcohol dehydrogenase catalytic domain-containing protein [Acidobacteria bacterium]	Acidobacteria bacterium	260	260	0.98	8e-81	0.358	355	MBS1807428.1	Acidobacteria
alcohol dehydrogenase catalytic domain-containing protein [Anaerobacterium chartisolvens]	Anaerobacterium chartisolvens	216	216	0.97	7e-64	0.3601	339	WP_114299227.1	Firmicutes
TPA: NAD(P)-dependent alcohol dehydrogenase [candidate division NC10 bacterium]	candidate division NC10 bacterium	193	193	0.97	7e-55	0.3185	341	HEL82232.1	Bacteria
alcohol dehydrogenase catalytic domain-containing protein [candidate division NC10 bacterium]	candidate division NC10 bacterium	191	191	0.97	2e-54	0.3244	341	MBI4735114.1	Bacteria
alcohol dehydrogenase catalytic domain-containing protein [candidate division NC10 bacterium]	candidate division NC10 bacterium	191	191	0.97	4e-54	0.3214	340	MBI4841462.1	Bacteria
zinc-binding dehydrogenase [Chloroflexi bacterium]	Chloroflexi bacterium	187	187	0.97	7e-53	0.3155	341	MBI2916567.1	Chloroflexi
zinc-binding dehydrogenase [candidate division NC10 bacterium]	candidate division NC10 bacterium	187	187	0.97	8e-53	0.3174	341	MBI2457782.1	Bacteria
zinc-binding dehydrogenase [candidate division NC10 bacterium]	candidate division NC10 bacterium	186	186	0.97	4e-52	0.3204	345	MBI4571779.1	Bacteria
hypothetical protein A3H39_09900 [candidate division NC10 bacterium RIFCSPLOWO2_02_FULL_66_22]	candidate division NC10 bacterium RIFCSPLOWO2_02_FULL_66_22	184	184	0.97	2e-51	0.3174	340	OGB90685.1	Bacteria
zinc-binding dehydrogenase [candidate division NC10 bacterium]	candidate division NC10 bacterium	177	177	0.89	6e-48	0.317	425	MBI2002027.1	Bacteria
putative aminocyclitol 1-dehydrogenase [Micromonospora echinospora]	Micromonospora echinospora	173	173	0.87	3e-47	0.3121	340	AGB13911.1	Actinobacteria
alcohol dehydrogenase catalytic domain-containing protein [Micromonospora pallida]	Micromonospora pallida	171	171	0.87	7e-47	0.3054	316	WP_176738589.1	Actinobacteria
RecName: Full=2-deoxy-scyllo-inosamine dehydrogenase; Short=DOIA dehydrogenase [Streptoalloteichus tenebrarius]	Streptoalloteichus tenebrarius	172	172	0.94	1e-46	0.3056	339	Q2MF22.1	Actinobacteria
L-iditol 2-dehydrogenase [Micromonospora pallida]	Micromonospora pallida	171	171	0.87	1e-46	0.3054	336	SCL39587.1	Actinobacteria
alcohol dehydrogenase catalytic domain-containing protein [Micromonospora inyonensis]	Micromonospora inyonensis	171	171	0.87	1e-46	0.3054	336	WP_091453449.1	Actinobacteria
2-deoxy-scyllo-inosamine dehydrogenase [Micromonospora inyonensis]	Micromonospora inyonensis	171	171	0.87	1e-46	0.3054	340	ABX38722.1	Actinobacteria
alcohol dehydrogenase catalytic domain-containing protein [Actinokineospora auranticolor]	Actinokineospora auranticolor	171	171	0.91	3e-46	0.3121	343	WP_104481445.1	Actinobacteria
2-desacetyl-2-hydroxyethyl bacteriochlorophyllide A dehydrogenase [Actinokineospora auranticolor]	Actinokineospora auranticolor	171	171	0.91	3e-46	0.3121	342	PPK65009.1	Actinobacteria
alcohol dehydrogenase catalytic domain-containing protein [Micromonospora sagamiensis]	Micromonospora sagamiensis	170	170	0.87	4e-46	0.3054	336	WP_145815085.1	Actinobacteria
hypothetical protein B9Q05_11220 [Candidatus Marsarchaeota G2 archaeon ECH_B_1]	Candidatus Marsarchaeota G2 archaeon ECH_B_1	171	171	0.97	4e-46	0.3141	351	PSN99824.1	Archaea
alcohol dehydrogenase catalytic domain-containing protein [Frankia sp. CgIS1]	Frankia sp. CgIS1	169	169	0.92	5e-46	0.3209	308	WP_070982716.1	Actinobacteria
alcohol dehydrogenase catalytic domain-containing protein [Streptomyces rimosus]	Streptomyces rimosus	170	170	0.89	5e-46	0.3029	335	WP_170251487.1	Actinobacteria
hypothetical protein B9Q01_04385 [Candidatus Marsarchaeota G1 archaeon OSP_D]	Candidatus Marsarchaeota G1 archaeon OSP_D	170	170	0.97	5e-46	0.3141	351	PSN83540.1	Archaea
RecName: Full=2-deoxy-scyllo-inosamine dehydrogenase; Short=DOIA dehydrogenase [Streptomyces rimosus subsp. paromomycinus]	Streptomyces rimosus subsp. paromomycinus	170	170	0.89	5e-46	0.3029	339	Q2MFP3.1	Actinobacteria
hypothetical protein B9Q11_01895 [Candidatus Marsarchaeota G2 archaeon ECH_B_SAG-F08]	Candidatus Marsarchaeota G2 archaeon ECH_B_SAG-F08	170	170	0.97	7e-46	0.3141	351	PSN98700.1	Archaea
alcohol dehydrogenase catalytic domain-containing protein [Streptomyces catenulae]	Streptomyces catenulae	169	169	0.9	7e-46	0.2987	339	WP_078654346.1	Actinobacteria
galactitol-1-phosphate 5-dehydrogenase [Clostridia bacterium]	Clostridia bacterium	169	169	0.91	1e-45	0.319	346	NMA14439.1	Firmicutes
alcohol dehydrogenase catalytic domain-containing protein [Micromonospora echinospora]	Micromonospora echinospora	168	168	0.87	2e-45	0.3054	336	WP_145834895.1	Actinobacteria
RecName: Full=2-deoxy-scyllo-inosamine dehydrogenase; Short=DOIA dehydrogenase [Micromonospora echinospora]	Micromonospora echinospora	168	168	0.87	2e-45	0.3054	340	Q70KF0.1	Actinobacteria
MULTISPECIES: alcohol dehydrogenase catalytic domain-containing protein [Saccharopolyspora]	Saccharopolyspora	168	168	0.91	3e-45	0.3438	333	WP_177247550.1	Actinobacteria
alcohol dehydrogenase catalytic domain-containing protein [Actinokineospora cianjurensis]	Actinokineospora cianjurensis	167	167	0.92	3e-45	0.305	335	WP_170224496.1	Actinobacteria
alcohol dehydrogenase catalytic domain-containing protein [Micromonospora echinospora]	Micromonospora echinospora	167	167	0.87	4e-45	0.302	336	WP_088981621.1	Actinobacteria
alcohol dehydrogenase catalytic domain-containing protein [Streptomyces chrestomyceticus]	Streptomyces chrestomyceticus	167	167	0.89	5e-45	0.3029	338	WP_206506221.1	Actinobacteria
alcohol dehydrogenase catalytic domain-containing protein [Saccharopolyspora antimicrobica]	Saccharopolyspora antimicrobica	167	167	0.91	5e-45	0.3375	333	WP_170210171.1	Actinobacteria
alcohol dehydrogenase [Streptomyces chrestomyceticus JCM 4735]	Streptomyces chrestomyceticus JCM 4735	167	167	0.89	7e-45	0.3029	338	GCD32747.1	Actinobacteria
alcohol dehydrogenase catalytic domain-containing protein [Streptomyces chrestomyceticus]	Streptomyces chrestomyceticus	167	167	0.89	8e-45	0.3029	334	WP_167515020.1	Actinobacteria
alcohol dehydrogenase catalytic domain-containing protein [Actinoalloteichus hymeniacidonis]	Actinoalloteichus hymeniacidonis	166	166	0.92	1e-44	0.3115	332	WP_069847173.1	Actinobacteria
alcohol dehydrogenase catalytic domain-containing protein [Streptomyces sp. CB02923]	Streptomyces sp. CB02923	166	166	0.94	2e-44	0.2817	339	WP_073762776.1	Actinobacteria
alcohol dehydrogenase catalytic domain-containing protein [Paenibacillus sp. oral taxon 786]	Paenibacillus sp. oral taxon 786	166	166	0.97	3e-44	0.2807	348	WP_009225687.1	Firmicutes
MULTISPECIES: alcohol dehydrogenase catalytic domain-containing protein [Frankia]	Frankia	165	165	0.92	4e-44	0.3168	346	WP_023841786.1	Actinobacteria
alcohol dehydrogenase catalytic domain-containing protein [Frankia casuarinae]	Frankia casuarinae	165	165	0.92	5e-44	0.3158	348	WP_207568813.1	Actinobacteria
alcohol dehydrogenase catalytic domain-containing protein [Streptomyces sp. ERV7]	Streptomyces sp. ERV7	165	165	0.89	5e-44	0.3072	340	WP_067154362.1	Actinobacteria
hypothetical protein UK99_08805 [Frankia casuarinae]	Frankia casuarinae	165	165	0.92	6e-44	0.3168	346	ORT96571.1	Actinobacteria
Alcohol dehydrogenase GroES-like [Frankia casuarinae]	Frankia casuarinae	165	165	0.92	8e-44	0.3158	367	ABD12719.1	Actinobacteria
alcohol dehydrogenase catalytic domain-containing protein [Actinoalloteichus hoggarensis]	Actinoalloteichus hoggarensis	163	163	0.92	1e-43	0.3125	333	WP_093940370.1	Actinobacteria
alcohol dehydrogenase catalytic domain-containing protein [Actinokineospora terrae]	Actinokineospora terrae	163	163	0.92	2e-43	0.305	335	WP_092774583.1	Actinobacteria
zinc-binding dehydrogenase [Candidatus Poribacteria bacterium]	Candidatus Poribacteria bacterium	162	162	0.96	4e-43	0.3088	340	MBM3237051.1	Bacteria
alcohol dehydrogenase catalytic domain-containing protein [Streptomyces sp. TLI_053]	Streptomyces sp. TLI_053	162	162	0.9	4e-43	0.2792	339	WP_093863639.1	Actinobacteria
hypothetical protein AYL32_007560 [Candidatus Bathyarchaeota archaeon B26-2]	Candidatus Bathyarchaeota archaeon B26-2	161	161	0.97	9e-43	0.3324	340	KYH41080.1	Archaea
alcohol dehydrogenase catalytic domain-containing protein [Salinispora arenicola]	Salinispora arenicola	161	161	0.9	1e-42	0.2898	333	WP_018807238.1	Actinobacteria
alcohol dehydrogenase catalytic domain-containing protein [Phycisphaerae bacterium]	Phycisphaerae bacterium	161	161	0.99	1e-42	0.2791	348	MBN1345297.1	Planctomycetes
2-desacetyl-2-hydroxyethyl bacteriochlorophyllide A dehydrogenase [Amycolatopsis cihanbeyliensis]	Amycolatopsis cihanbeyliensis	160	160	0.92	4e-42	0.2997	348	TQJ05738.1	Actinobacteria
alcohol dehydrogenase catalytic domain-containing protein [Amycolatopsis cihanbeyliensis]	Amycolatopsis cihanbeyliensis	160	160	0.92	4e-42	0.2997	350	WP_142001223.1	Actinobacteria
alcohol dehydrogenase catalytic domain-containing protein [Streptomyces kanamyceticus]	Streptomyces kanamyceticus	159	159	0.94	6e-42	0.3079	343	WP_055545100.1	Actinobacteria
alcohol dehydrogenase catalytic domain-containing protein [Streptomyces luteoverticillatus]	Streptomyces luteoverticillatus	159	159	0.97	1e-41	0.3006	338	WP_126916920.1	Actinobacteria
alcohol dehydrogenase catalytic domain-containing protein [Streptoalloteichus hindustanus]	Streptoalloteichus hindustanus	159	159	0.94	1e-41	0.321	339	WP_073480772.1	Actinobacteria
alcohol dehydrogenase catalytic domain-containing protein [Streptomyces abikoensis]	Streptomyces abikoensis	158	158	0.97	1e-41	0.2925	338	WP_189448181.1	Actinobacteria
alcohol dehydrogenase [Candidatus Bathyarchaeota archaeon]	Candidatus Bathyarchaeota archaeon	158	158	0.9	1e-41	0.3178	340	RJS75381.1	Archaea
alcohol dehydrogenase catalytic domain-containing protein [Acidaminobacter sp.]	Acidaminobacter sp.	158	158	0.97	2e-41	0.2986	350	MZQ99403.1	Firmicutes
alcohol dehydrogenase catalytic domain-containing protein [Actinokineospora iranica]	Actinokineospora iranica	158	158	0.92	2e-41	0.3072	344	WP_091453560.1	Actinobacteria
zinc-dependent alcohol dehydrogenase family protein [Armatimonadetes bacterium]	Armatimonadetes bacterium	157	157	0.97	3e-41	0.2929	338	NLB96574.1	Armatimonadetes
zinc-dependent alcohol dehydrogenase family protein [Actinobacteria bacterium]	Actinobacteria bacterium	157	157	0.97	3e-41	0.3116	336	NQT67819.1	Actinobacteria
hypothetical protein DRZ82_03805 [Thermoprotei archaeon]	Thermoprotei archaeon	156	156	0.9	8e-41	0.2945	338	RLF19980.1	Archaea
RecName: Full=2-deoxy-scyllo-inosamine dehydrogenase; Short=DOIA dehydrogenase [Streptomyces lividus]	Streptomyces lividus	156	156	0.9	1e-40	0.2825	339	Q2MF72.1	Actinobacteria
galactitol-1-phosphate 5-dehydrogenase [Firmicutes bacterium]	Firmicutes bacterium	156	156	0.93	1e-40	0.2961	346	MTI65094.1	Firmicutes
TPA: hypothetical protein [Euryarchaeota archaeon]	Euryarchaeota archaeon	156	156	0.88	1e-40	0.3245	336	HHC19180.1	Archaea
hypothetical protein CP970_06645 [Streptomyces kanamyceticus]	Streptomyces kanamyceticus	157	157	0.9	1e-40	0.3045	395	QEU90627.1	Actinobacteria
zinc-dependent alcohol dehydrogenase family protein [Armatimonadetes bacterium]	Armatimonadetes bacterium	155	155	0.9	3e-40	0.2825	337	MBI3945945.1	Armatimonadetes
TPA: galactitol-1-phosphate 5-dehydrogenase [Candidatus Bathyarchaeota archaeon]	Candidatus Bathyarchaeota archaeon	155	155	0.96	3e-40	0.3072	341	HDN18101.1	Archaea
NAD(P)-dependent alcohol dehydrogenase [Moorella sp. (in: Bacteria)]	Moorella sp. (in: Bacteria)	154	154	0.96	3e-40	0.3047	335	MBC7325740.1	Firmicutes
alcohol dehydrogenase catalytic domain-containing protein [Streptomyces sp. SAT1]	Streptomyces sp. SAT1	154	154	0.89	4e-40	0.3029	339	WP_168720886.1	Actinobacteria
NAD(P)-dependent alcohol dehydrogenase [Candidatus Rokubacteria bacterium]	Candidatus Rokubacteria bacterium	155	155	0.94	4e-40	0.2994	350	PYM66960.1	Bacteria
alcohol dehydrogenase [Candidatus Marinimicrobia bacterium]	Candidatus Marinimicrobia bacterium	154	154	0.85	4e-40	0.3074	337	RKY57468.1	Marinimicrobia
Zn-dependent alcohol dehydrogenase [Oribacterium sp. P6A1]	Oribacterium sp. P6A1	154	154	0.93	5e-40	0.3134	352	WP_051671698.1	Firmicutes
Alcohol dehydrogenase GroES domain protein [Ignisphaera aggregans DSM 17230]	Ignisphaera aggregans DSM 17230	154	154	0.91	5e-40	0.2978	340	ADM27159.1	Archaea
alcohol dehydrogenase catalytic domain-containing protein [Clostridia bacterium]	Clostridia bacterium	154	154	0.97	6e-40	0.2832	346	MBS3969409.1	Firmicutes
alcohol dehydrogenase [Candidatus Bathyarchaeota archaeon ex4484_205]	Candidatus Bathyarchaeota archaeon ex4484_205	154	154	0.96	6e-40	0.3042	341	OYT66047.1	Archaea
TPA: zinc-dependent alcohol dehydrogenase family protein [Armatimonadetes bacterium]	Armatimonadetes bacterium	154	154	0.94	8e-40	0.2844	338	HHX40728.1	Armatimonadetes
alcohol dehydrogenase catalytic domain-containing protein [Streptomyces xinghaiensis]	Streptomyces xinghaiensis	154	154	0.94	8e-40	0.2685	340	WP_019710672.1	Actinobacteria
alcohol dehydrogenase catalytic domain-containing protein [Synergistaceae bacterium]	Synergistaceae bacterium	153	153	0.93	1e-39	0.3025	340	MBQ7578086.1	Synergistetes
alcohol dehydrogenase catalytic domain-containing protein [Synergistaceae bacterium]	Synergistaceae bacterium	153	153	0.93	1e-39	0.3025	340	MBR0204572.1	Synergistetes
MULTISPECIES: 2-deoxy-scyllo-inosamine dehydrogenase [Streptomyces]	Streptomyces	153	153	0.94	1e-39	0.2615	340	WP_031129625.1	Actinobacteria
alcohol dehydrogenase catalytic domain-containing protein [Micromonospora tulbaghiae]	Micromonospora tulbaghiae	153	153	0.94	1e-39	0.2615	340	WP_120569340.1	Actinobacteria
alcohol dehydrogenase catalytic domain-containing protein [Synergistaceae bacterium]	Synergistaceae bacterium	153	153	0.93	1e-39	0.3025	340	MBQ9594754.1	Synergistetes
alcohol dehydrogenase catalytic domain-containing protein [Synergistaceae bacterium]	Synergistaceae bacterium	153	153	0.93	1e-39	0.3025	340	MBQ4468757.1	Synergistetes
zinc-binding dehydrogenase [Ruminiclostridium sp.]	Ruminiclostridium sp.	153	153	0.95	1e-39	0.2961	340	NJD02714.1	Firmicutes
alcohol dehydrogenase catalytic domain-containing protein [Streptomyces sp. NRRL F-5065]	Streptomyces sp. NRRL F-5065	152	152	0.94	2e-39	0.2623	340	WP_051821335.1	Actinobacteria
alcohol dehydrogenase catalytic domain-containing protein [Synergistaceae bacterium]	Synergistaceae bacterium	152	152	0.93	2e-39	0.2994	340	MBQ9403689.1	Synergistetes
zinc-dependent alcohol dehydrogenase family protein [Actinobacteria bacterium]	Actinobacteria bacterium	152	152	0.97	3e-39	0.2925	336	NQT66549.1	Actinobacteria
alcohol dehydrogenase [Candidatus Atribacteria bacterium 1244-E10-H5-B2]	Candidatus Atribacteria bacterium 1244-E10-H5-B2	152	152	0.89	3e-39	0.3062	348	RXG66760.1	Atribacteriota
alcohol dehydrogenase catalytic domain-containing protein [Synergistaceae bacterium]	Synergistaceae bacterium	152	152	0.93	3e-39	0.2994	340	MBQ7733808.1	Synergistetes
zinc-binding alcohol dehydrogenase family protein [Faecalibacterium sp.]	Faecalibacterium sp.	152	152	0.93	3e-39	0.287	341	MBP6288527.1	Firmicutes
alcohol dehydrogenase catalytic domain-containing protein [Micromonospora olivasterospora]	Micromonospora olivasterospora	152	152	0.93	3e-39	0.3261	353	WP_145774057.1	Actinobacteria
alcohol dehydrogenase catalytic domain-containing protein [Streptomyces sp. Tu 6176]	Streptomyces sp. Tu 6176	152	152	0.89	4e-39	0.3084	339	WP_037892494.1	Actinobacteria
alcohol dehydrogenase catalytic domain-containing protein [Syntrophaceae bacterium]	Syntrophaceae bacterium	152	152	0.94	5e-39	0.3131	343	NWF54098.1	Deltaproteobacteria
alcohol dehydrogenase [Candidatus Bathyarchaeota archaeon]	Candidatus Bathyarchaeota archaeon	151	151	0.89	6e-39	0.3055	340	RJS86809.1	Archaea
zinc-dependent alcohol dehydrogenase family protein [Candidatus Brockarchaeota archaeon]	Candidatus Brockarchaeota archaeon	151	151	0.97	6e-39	0.3	340	MBO3762958.1	Archaea

## Sheet: kanC KDO03403.1
Description	Scientific name	Max score	Total score	Query cover	E value	% identity	Acc length	Accession	Taxon
MULTISPECIES: 2-deoxy-scyllo-inosose synthase [spotted fever group]	spotted fever group	769	769	1	0	1	383	WP_008580473.1	Alphaproteobacteria: Rickettsiales
3-dehydroquinate synthase, putative [Ixodes scapularis]	Ixodes scapularis	568	568	0.73	0	1	282	EEC02818.1	Eukaryota
iron-containing alcohol dehydrogenase [Acidobacteria bacterium]	Acidobacteria bacterium	301	301	0.95	9e-96	0.4293	387	MBS1807429.1	Acidobacteria
iron-containing alcohol dehydrogenase [Nocardia inohanensis]	Nocardia inohanensis	291	291	0.94	1e-91	0.3846	393	WP_169815648.1	Actinobacteria
hypothetical protein [Nocardia sp. WCH-YHL-001]	Nocardia sp. WCH-YHL-001	289	289	0.94	4e-91	0.3802	394	WP_181581685.1	Actinobacteria
iron-containing alcohol dehydrogenase [Nocardia terrae]	Nocardia terrae	286	286	0.96	5e-90	0.3838	395	WP_157388013.1	Actinobacteria
iron-containing alcohol dehydrogenase [Actinoalloteichus hoggarensis]	Actinoalloteichus hoggarensis	286	286	0.94	9e-90	0.3874	404	WP_093940367.1	Actinobacteria
iron-containing alcohol dehydrogenase [Nocardia anaemiae]	Nocardia anaemiae	283	283	0.97	1e-88	0.3893	401	WP_084484698.1	Actinobacteria
hypothetical protein [Nocardia tengchongensis]	Nocardia tengchongensis	282	282	0.96	2e-88	0.379	395	WP_213555646.1	Actinobacteria
iron-containing alcohol dehydrogenase [Nocardia yamanashiensis]	Nocardia yamanashiensis	281	281	0.93	5e-88	0.3911	392	WP_067711053.1	Actinobacteria
iron-containing alcohol dehydrogenase [Nocardia sp. Root136]	Nocardia sp. Root136	280	280	0.94	1e-87	0.3867	395	WP_056809447.1	Actinobacteria
hypothetical protein [Nocardia seriolae]	Nocardia seriolae	279	279	0.98	2e-87	0.3947	383	WP_052086469.1	Actinobacteria
hypothetical protein [Nocardia seriolae]	Nocardia seriolae	279	279	0.98	3e-87	0.3947	390	WP_081985937.1	Actinobacteria
iron-containing alcohol dehydrogenase [Streptomyces sp. HSG2]	Streptomyces sp. HSG2	278	278	0.95	5e-87	0.388	385	WP_200260293.1	Actinobacteria
iron-containing alcohol dehydrogenase [Nocardia niigatensis]	Nocardia niigatensis	278	278	0.97	8e-87	0.3797	393	WP_051153430.1	Actinobacteria
iron-containing alcohol dehydrogenase [Nocardia salmonicida]	Nocardia salmonicida	278	278	0.94	1e-86	0.384	397	WP_084503454.1	Actinobacteria
3-dehydroquinate synthase [Nocardia seriolae]	Nocardia seriolae	276	276	0.89	1e-86	0.4203	362	WP_158544043.1	Actinobacteria
iron-containing alcohol dehydrogenase [Nocardia salmonicida]	Nocardia salmonicida	277	277	0.94	2e-86	0.3867	395	WP_063057299.1	Actinobacteria
hypothetical protein [Nocardia sp. 2]	Nocardia sp. 2	276	276	0.94	4e-86	0.3709	399	WP_201953334.1	Actinobacteria
iron-containing alcohol dehydrogenase [Nocardia jejuensis]	Nocardia jejuensis	275	275	0.94	1e-85	0.3709	385	WP_067686068.1	Actinobacteria
iron-containing alcohol dehydrogenase [Nocardia sp. SYP-A9097]	Nocardia sp. SYP-A9097	275	275	0.9	3e-85	0.3983	401	WP_153806060.1	Actinobacteria
iron-containing alcohol dehydrogenase [Photorhabdus cinerea]	Photorhabdus cinerea	274	274	0.98	6e-85	0.3952	411	WP_166306453.1	Gammaproteobacteria
iron-containing alcohol dehydrogenase [Mycobacteroides abscessus]	Mycobacteroides abscessus	272	272	0.93	1e-84	0.385	389	WP_206497175.1	Actinobacteria
iron-containing alcohol dehydrogenase [Nocardia crassostreae]	Nocardia crassostreae	272	272	0.94	2e-84	0.3802	395	WP_169814796.1	Actinobacteria
iron-containing alcohol dehydrogenase [Nocardia stercoris]	Nocardia stercoris	271	271	0.93	1e-83	0.39	407	WP_122191629.1	Actinobacteria
iron-containing alcohol dehydrogenase [Mycobacteroides abscessus]	Mycobacteroides abscessus	270	270	0.93	1e-83	0.385	389	WP_100495284.1	Actinobacteria
2-deoxy-scyllo-inosose synthase [Streptomyces tenjimariensis]	Streptomyces tenjimariensis	269	269	0.93	4e-83	0.3722	404	CAH60159.1	Actinobacteria
iron-containing alcohol dehydrogenase [Actinokineospora pegani]	Actinokineospora pegani	267	267	0.86	1e-82	0.3994	398	WP_156755501.1	Actinobacteria
iron-containing alcohol dehydrogenase [Actinoalloteichus hymeniacidonis]	Actinoalloteichus hymeniacidonis	266	266	0.93	8e-82	0.375	400	WP_157420967.1	Actinobacteria
iron-containing alcohol dehydrogenase [Streptomyces triticiradicis]	Streptomyces triticiradicis	265	265	0.94	9e-82	0.3764	390	WP_151467310.1	Actinobacteria
iron-containing alcohol dehydrogenase [Streptoalloteichus hindustanus]	Streptoalloteichus hindustanus	263	263	0.87	5e-81	0.3731	386	WP_073480777.1	Actinobacteria
iron-containing alcohol dehydrogenase [Acetivibrio cellulolyticus]	Acetivibrio cellulolyticus	263	263	0.98	6e-81	0.3757	384	WP_010250061.1	Firmicutes
iron-containing alcohol dehydrogenase [Paludibacterium paludis]	Paludibacterium paludis	263	263	0.97	2e-80	0.369	423	WP_189535859.1	Betaproteobacteria
3-dehydroquinate synthase [Photorhabdus luminescens]	Photorhabdus luminescens	262	262	0.98	2e-80	0.3773	387	PQQ36208.1	Gammaproteobacteria
MULTISPECIES: iron-containing alcohol dehydrogenase [unclassified Photorhabdus]	unclassified Photorhabdus	262	262	0.97	2e-80	0.3856	410	WP_112876788.1	Gammaproteobacteria
MULTISPECIES: iron-containing alcohol dehydrogenase [Photorhabdus]	Photorhabdus	262	262	0.97	3e-80	0.3803	410	WP_113042089.1	Gammaproteobacteria
iron-containing alcohol dehydrogenase [Streptomyces varsoviensis]	Streptomyces varsoviensis	262	262	0.93	4e-80	0.3722	417	WP_157854277.1	Actinobacteria
iron-containing alcohol dehydrogenase [Xenorhabdus beddingii]	Xenorhabdus beddingii	260	260	0.97	4e-80	0.3942	373	WP_167371843.1	Gammaproteobacteria
iron-containing alcohol dehydrogenase [Photorhabdus laumondii]	Photorhabdus laumondii	261	261	0.97	5e-80	0.3803	410	WP_113027091.1	Gammaproteobacteria
iron-containing alcohol dehydrogenase [Rugamonas sp. CCM 8940]	Rugamonas sp. CCM 8940	260	260	0.98	8e-80	0.3799	381	WP_199759970.1	Betaproteobacteria
3-dehydroquinate synthase [Xenorhabdus beddingii]	Xenorhabdus beddingii	260	260	0.97	1e-79	0.3942	408	OTA21861.1	Gammaproteobacteria
iron-containing alcohol dehydrogenase [Photorhabdus australis]	Photorhabdus australis	260	260	0.97	2e-79	0.383	410	WP_036773056.1	Gammaproteobacteria
iron-containing alcohol dehydrogenase [Photorhabdus sp. CRCIA-P01]	Photorhabdus sp. CRCIA-P01	259	259	0.97	4e-79	0.3777	410	WP_118985500.1	Gammaproteobacteria
MULTISPECIES: iron-containing alcohol dehydrogenase [unclassified Streptomyces]	unclassified Streptomyces	259	259	0.89	5e-79	0.3663	411	WP_158679312.1	Actinobacteria
hypothetical protein CF54_20940 [Streptomyces sp. Tu 6176]	Streptomyces sp. Tu 6176	259	259	0.89	5e-79	0.3663	413	EYT81198.1	Actinobacteria
iron-containing alcohol dehydrogenase [Photorhabdus heterorhabditis]	Photorhabdus heterorhabditis	259	259	0.97	6e-79	0.3777	410	WP_149617028.1	Gammaproteobacteria
iron-containing alcohol dehydrogenase [Pseudomonas brassicacearum]	Pseudomonas brassicacearum	257	257	0.97	7e-79	0.3717	381	WP_123426590.1	Gammaproteobacteria
MULTISPECIES: iron-containing alcohol dehydrogenase [Photorhabdus]	Photorhabdus	258	258	0.97	1e-78	0.383	410	WP_133813475.1	Gammaproteobacteria
iron-containing alcohol dehydrogenase [Xenorhabdus szentirmaii]	Xenorhabdus szentirmaii	258	258	0.97	1e-78	0.3836	408	WP_051462483.1	Gammaproteobacteria
iron-containing alcohol dehydrogenase [Pseudomonas sp. R3-52-08]	Pseudomonas sp. R3-52-08	257	257	0.97	1e-78	0.376	381	WP_124362875.1	Gammaproteobacteria
AmgC [Streptomyces sp. KCTC 9047]	Streptomyces sp. KCTC 9047	257	257	0.89	1e-78	0.3673	388	ACR82896.1	Actinobacteria
2-deoxy-scyllo-inosose synthase, antibiotic biosynthesis [Sodalis praecaptivus]	Sodalis praecaptivus	256	256	0.97	1e-78	0.3743	373	AHF79353.1	Gammaproteobacteria
iron-containing alcohol dehydrogenase [Streptoalloteichus hindustanus]	Streptoalloteichus hindustanus	256	256	0.89	2e-78	0.383	386	WP_073487312.1	Actinobacteria
iron-containing alcohol dehydrogenase [Streptomyces sp. SAT1]	Streptomyces sp. SAT1	257	257	0.89	3e-78	0.3634	411	WP_168720894.1	Actinobacteria
iron-containing alcohol dehydrogenase [Sodalis praecaptivus]	Sodalis praecaptivus	256	256	0.97	4e-78	0.3743	409	WP_025424491.1	Gammaproteobacteria
hypothetical protein A8713_036595 [Streptomyces sp. SAT1]	Streptomyces sp. SAT1	256	256	0.89	4e-78	0.3634	413	ANO42766.1	Actinobacteria
putative 2-deoxy-scyllo-inosose synthase [Streptoalloteichus hindustanus]	Streptoalloteichus hindustanus	255	255	0.89	5e-78	0.3801	386	CAI47651.1	Actinobacteria
iron-containing alcohol dehydrogenase [Photorhabdus thracensis]	Photorhabdus thracensis	256	256	0.98	6e-78	0.3836	410	WP_046975150.1	Gammaproteobacteria
iron-containing alcohol dehydrogenase [Photorhabdus heterorhabditis]	Photorhabdus heterorhabditis	255	255	0.94	1e-77	0.3846	396	WP_054478524.1	Gammaproteobacteria
iron-containing alcohol dehydrogenase [Bacillus xiamenensis]	Bacillus xiamenensis	254	254	0.88	1e-77	0.39	373	WP_197226276.1	Firmicutes
iron-containing alcohol dehydrogenase [Mycobacteroides salmoniphilum]	Mycobacteroides salmoniphilum	254	254	0.84	2e-77	0.3804	388	WP_191988301.1	Actinobacteria
iron-containing alcohol dehydrogenase [Saccharopolyspora antimicrobica]	Saccharopolyspora antimicrobica	254	254	0.94	3e-77	0.3453	401	WP_093150030.1	Actinobacteria
MULTISPECIES: iron-containing alcohol dehydrogenase [Saccharopolyspora]	Saccharopolyspora	253	253	0.94	5e-77	0.3425	401	WP_093351380.1	Actinobacteria
MULTISPECIES: iron-containing alcohol dehydrogenase [Streptomyces]	Streptomyces	253	253	0.89	5e-77	0.3644	410	WP_060954214.1	Actinobacteria
iron-containing alcohol dehydrogenase [Streptomyces sp. TLI_053]	Streptomyces sp. TLI_053	252	252	0.87	7e-77	0.3522	371	WP_093863637.1	Actinobacteria
2-deoxy-scyllo-inosose synthase [Streptoalloteichus tenebrarius]	Streptoalloteichus tenebrarius	252	252	0.98	1e-76	0.3511	384	CAF33047.1	Actinobacteria
iron-containing alcohol dehydrogenase [Anaerobacterium chartisolvens]	Anaerobacterium chartisolvens	251	251	0.87	2e-76	0.4248	384	WP_114299231.1	Firmicutes
hypothetical protein ADK38_26310 [Streptomyces varsoviensis]	Streptomyces varsoviensis	249	249	0.83	3e-76	0.3882	329	KOG87282.1	Actinobacteria
3-dehydroquinate synthase AroB [Mycobacteroides abscessus subsp. bolletii]	Mycobacteroides abscessus subsp. bolletii	250	250	0.84	5e-76	0.3773	388	SLF32984.1	Actinobacteria
3-dehydroquinate synthase AroB [Mycobacteroides abscessus subsp. bolletii]	Mycobacteroides abscessus subsp. bolletii	250	250	0.84	6e-76	0.3773	388	SHQ00244.1	Actinobacteria
iron-containing alcohol dehydrogenase [Pseudomonas sp. C1C7]	Pseudomonas sp. C1C7	250	250	0.97	1e-75	0.3707	414	WP_175378739.1	Gammaproteobacteria
3-dehydroquinate synthase AroB [Mycobacteroides abscessus subsp. bolletii]	Mycobacteroides abscessus subsp. bolletii	251	251	0.84	1e-75	0.3773	422	SHZ54981.1	Actinobacteria
iron-containing alcohol dehydrogenase [Mycobacteroides abscessus]	Mycobacteroides abscessus	251	251	0.84	1e-75	0.3773	419	WP_165617304.1	Actinobacteria
iron-containing alcohol dehydrogenase [Mycobacteroides abscessus]	Mycobacteroides abscessus	250	250	0.84	1e-75	0.3773	419	WP_165640445.1	Actinobacteria
3-dehydroquinate synthase AroB [Mycobacteroides abscessus subsp. bolletii]	Mycobacteroides abscessus subsp. bolletii	250	250	0.84	1e-75	0.3773	422	SHS58652.1	Actinobacteria
iron-containing alcohol dehydrogenase [Salinispora arenicola]	Salinispora arenicola	249	249	0.87	1e-75	0.3988	385	WP_155247613.1	Actinobacteria
iron-containing alcohol dehydrogenase [Streptomyces hygroscopicus]	Streptomyces hygroscopicus	249	249	0.89	2e-75	0.3673	410	WP_158897370.1	Actinobacteria
iron-containing alcohol dehydrogenase [Streptomyces kanamyceticus]	Streptomyces kanamyceticus	249	249	0.87	2e-75	0.3591	390	WP_055553819.1	Actinobacteria
3-dehydroquinate synthase [Nocardia abscessus]	Nocardia abscessus	246	246	0.78	3e-75	0.41	312	WP_157229927.1	Actinobacteria
iron-containing alcohol dehydrogenase [Ruminiclostridium papyrosolvens]	Ruminiclostridium papyrosolvens	248	248	0.87	4e-75	0.4209	377	WP_020815307.1	Firmicutes
iron-containing alcohol dehydrogenase [Saccharopolyspora hirsuta]	Saccharopolyspora hirsuta	248	248	0.89	4e-75	0.3578	382	WP_150066268.1	Actinobacteria
iron-containing alcohol dehydrogenase [Streptomyces hygroscopicus]	Streptomyces hygroscopicus	248	248	0.89	7e-75	0.3673	410	WP_159060961.1	Actinobacteria
iron-containing alcohol dehydrogenase [Streptomyces hygroscopicus]	Streptomyces hygroscopicus	248	248	0.89	1e-74	0.3673	410	WP_159401938.1	Actinobacteria
iron-containing alcohol dehydrogenase [Streptomyces chrestomyceticus]	Streptomyces chrestomyceticus	246	246	0.98	1e-74	0.3175	386	WP_125043347.1	Actinobacteria
iron-containing alcohol dehydrogenase [Streptomyces chrestomyceticus]	Streptomyces chrestomyceticus	246	246	0.98	1e-74	0.3175	386	WP_206506219.1	Actinobacteria
iron-containing alcohol dehydrogenase [Streptomyces catenulae]	Streptomyces catenulae	246	246	0.95	2e-74	0.3233	379	WP_157848101.1	Actinobacteria
iron-containing alcohol dehydrogenase [Streptomyces rimosus]	Streptomyces rimosus	246	246	0.98	3e-74	0.3175	386	WP_125051111.1	Actinobacteria
RecName: Full=2-deoxy-scyllo-inosose synthase; Short=DOI synthase; Short=DOIS [Streptomyces rimosus subsp. paromomycinus]	Streptomyces rimosus subsp. paromomycinus	246	246	0.98	3e-74	0.3175	386	Q2MFP1.1	Actinobacteria
3-dehydroquinate synthase [Mycobacterium europaeum]	Mycobacterium europaeum	244	244	0.96	8e-74	0.3548	377	WP_158089998.1	Actinobacteria
hypothetical protein [Mycobacterium europaeum]	Mycobacterium europaeum	244	244	0.96	2e-73	0.3522	382	WP_090418574.1	Actinobacteria
iron-containing alcohol dehydrogenase [Streptomyces xinghaiensis]	Streptomyces xinghaiensis	244	244	0.97	2e-73	0.32	391	WP_019710670.1	Actinobacteria
iron-containing alcohol dehydrogenase [Streptomyces abikoensis]	Streptomyces abikoensis	244	244	0.9	3e-73	0.3569	420	WP_189448164.1	Actinobacteria
iron-containing alcohol dehydrogenase [Spirochaetales bacterium]	Spirochaetales bacterium	243	243	0.86	4e-73	0.4367	390	MBN2353519.1	Spirochaetes
2-deoxy-scyllo-inosose synthase [Trinickia soli]	Trinickia soli	243	243	0.98	5e-73	0.3439	381	CAB3693892.1	Betaproteobacteria
RecName: Full=2-deoxy-scyllo-inosose synthase; Short=DOI synthase; Short=DOIS [Streptomyces ribosidificus]	Streptomyces ribosidificus	243	243	0.88	5e-73	0.3422	391	Q4R0W3.1	Actinobacteria
iron-containing alcohol dehydrogenase [Trinickia dinghuensis]	Trinickia dinghuensis	241	241	0.98	1e-72	0.3466	385	RDU96301.1	Betaproteobacteria
iron-containing alcohol dehydrogenase [Trinickia soli]	Trinickia soli	242	242	0.98	1e-72	0.3439	404	WP_102609037.1	Betaproteobacteria
iron-containing alcohol dehydrogenase [Trinickia dinghuensis]	Trinickia dinghuensis	241	241	0.98	2e-72	0.3466	376	WP_181885574.1	Betaproteobacteria
iron-containing alcohol dehydrogenase [Streptomyces luteoverticillatus]	Streptomyces luteoverticillatus	243	243	0.89	2e-72	0.3586	433	AZQ74426.1	Actinobacteria
iron-containing alcohol dehydrogenase [Streptomyces luteoverticillatus]	Streptomyces luteoverticillatus	242	242	0.89	2e-72	0.3586	431	WP_164737878.1	Actinobacteria

## Sheet: luxR KDO03404.1
Description	Scientific name	Max score	Total score	Query cover	E value	% identity	Acc length	Accession	Accession
MULTISPECIES: LuxR C-terminal-related transcriptional regulator [spotted fever group]	spotted fever group	563	563	1	0	1	275	WP_008580472.1	Alphaproteobacteria: Rickettsiales
hypothetical protein EOP34_09930 [Rickettsiales bacterium]	Rickettsiales bacterium	182	182	0.54	3e-54	0.5563	151	RYE12899.1	Alphaproteobacteria: Rickettsiales
LuxR C-terminal-related transcriptional regulator [Legionella adelaidensis]	Legionella adelaidensis	99.8	99.8	0.89	1e-20	0.2953	272	WP_058462629.1	Gammaproteobacteria
hypothetical protein EPO11_02270 [Gammaproteobacteria bacterium]	Gammaproteobacteria bacterium	94.7	94.7	0.96	6e-19	0.2714	266	TAK77702.1	Gammaproteobacteria
LuxR family transcriptional regulator [Candidatus Protochlamydia naegleriophila]	Candidatus Protochlamydia naegleriophila	93.6	93.6	0.89	2e-18	0.2817	272	WP_059060760.1	Chlamydiae
hypothetical protein [Alphaproteobacteria bacterium]	Alphaproteobacteria bacterium	92	92	0.88	9e-18	0.2749	274	MBT4879739.1	Alphaproteobacteria
helix-turn-helix transcriptional regulator [Candidatus Berkiella aquae]	Candidatus Berkiella aquae	91.3	91.3	0.9	1e-17	0.2669	267	WP_075067637.1	Gammaproteobacteria
hypothetical protein [Alphaproteobacteria bacterium]	Alphaproteobacteria bacterium	87.8	87.8	0.84	2e-16	0.2792	251	MBT5540832.1	Alphaproteobacteria
helix-turn-helix transcriptional regulator [Alphaproteobacteria bacterium]	Alphaproteobacteria bacterium	87.4	87.4	0.88	4e-16	0.254	270	MBT4880561.1	Alphaproteobacteria
helix-turn-helix transcriptional regulator [Alphaproteobacteria bacterium]	Alphaproteobacteria bacterium	87.4	87.4	0.88	4e-16	0.254	274	MBT5389119.1	Alphaproteobacteria
DNA-binding NarL/FixJ family response regulator [Aquicella lusitana]	Aquicella lusitana	86.3	86.3	0.96	1e-15	0.2649	268	RDI43441.1	Gammaproteobacteria
helix-turn-helix transcriptional regulator [Glomeribacter sp. 1016415]	Glomeribacter sp. 1016415	83.6	83.6	0.93	1e-14	0.2868	286	WP_026920668.1	Betaproteobacteria
hypothetical protein [Alphaproteobacteria bacterium]	Alphaproteobacteria bacterium	80.9	80.9	0.84	8e-14	0.2689	273	NBT85912.1	Alphaproteobacteria
helix-turn-helix transcriptional regulator [Gammaproteobacteria bacterium]	Gammaproteobacteria bacterium	80.5	80.5	0.96	1e-13	0.2667	285	MBN2690051.1	Gammaproteobacteria
hypothetical protein A3C44_00565 [Gammaproteobacteria bacterium RIFCSPHIGHO2_02_FULL_39_13]	Gammaproteobacteria bacterium RIFCSPHIGHO2_02_FULL_39_13	80.1	80.1	0.91	1e-13	0.2672	268	OGT34142.1	Gammaproteobacteria
hypothetical protein A3F17_08495 [Gammaproteobacteria bacterium RIFCSPHIGHO2_12_FULL_41_15]	Gammaproteobacteria bacterium RIFCSPHIGHO2_12_FULL_41_15	79.7	79.7	0.92	2e-13	0.2319	252	OGT48181.1	Gammaproteobacteria
LuxR family transcriptional regulator [Aquicella lusitana]	Aquicella lusitana	78.6	78.6	0.89	4e-13	0.261	249	WP_170131812.1	Gammaproteobacteria
helix-turn-helix transcriptional regulator [Gammaproteobacteria bacterium]	Gammaproteobacteria bacterium	78.6	78.6	0.92	5e-13	0.2724	254	MBA3661134.1	Gammaproteobacteria
hypothetical protein A3E81_07725 [Gammaproteobacteria bacterium RIFCSPHIGHO2_12_FULL_36_30]	Gammaproteobacteria bacterium RIFCSPHIGHO2_12_FULL_36_30	79	79	0.89	5e-13	0.2741	278	OGT39363.1	Gammaproteobacteria
LuxR family transcriptional regulator [Tatlockia sp.]	Tatlockia sp.	78.6	78.6	0.94	6e-13	0.2547	271	MBA2652658.1	Gammaproteobacteria
helix-turn-helix transcriptional regulator [Rickettsiaceae bacterium]	Rickettsiaceae bacterium	78.6	78.6	0.91	6e-13	0.2587	272	MBP9777677.1	Alphaproteobacteria: Rickettsiales
hypothetical protein A2X78_04510 [Gammaproteobacteria bacterium GWE2_37_16]	Gammaproteobacteria bacterium GWE2_37_16	79.7	79.7	0.9	6e-13	0.2509	397	OGT09010.1	Gammaproteobacteria
hypothetical protein A3F11_02155 [Gammaproteobacteria bacterium RIFCSPHIGHO2_12_FULL_37_14]	Gammaproteobacteria bacterium RIFCSPHIGHO2_12_FULL_37_14	77.4	77.4	0.88	2e-12	0.252	280	OGT35227.1	Gammaproteobacteria
LuxR C-terminal-related transcriptional regulator [Paraburkholderia phenazinium]	Paraburkholderia phenazinium	76.3	76.3	0.91	3e-12	0.2556	258	WP_175772861.1	Betaproteobacteria
helix-turn-helix transcriptional regulator [Alphaproteobacteria bacterium]	Alphaproteobacteria bacterium	75.9	75.9	0.87	6e-12	0.2607	274	MBT4880510.1	Alphaproteobacteria
helix-turn-helix transcriptional regulator [Gammaproteobacteria bacterium]	Gammaproteobacteria bacterium	75.5	75.5	0.89	8e-12	0.257	265	MBA2654139.1	Gammaproteobacteria
autoinducer binding domain-containing protein [Verrucomicrobia bacterium]	Verrucomicrobia bacterium	75.1	75.1	0.86	1e-11	0.248	272	MBS0625906.1	Verrucomicrobia
hypothetical protein A3E81_08070 [Gammaproteobacteria bacterium RIFCSPHIGHO2_12_FULL_36_30]	Gammaproteobacteria bacterium RIFCSPHIGHO2_12_FULL_36_30	74.7	74.7	0.88	1e-11	0.2688	262	OGT39428.1	Gammaproteobacteria
transcription regulator [uncultured bacterium]	uncultured bacterium	74.3	74.3	0.94	1e-11	0.2824	249	EKD72208.1	Bacteria
hypothetical protein EP298_05725 [Gammaproteobacteria bacterium]	Gammaproteobacteria bacterium	73.6	73.6	0.85	4e-11	0.247	271	TNF68615.1	Gammaproteobacteria
helix-turn-helix domain-containing protein [Legionella jordanis]	Legionella jordanis	72.8	72.8	0.89	6e-11	0.2579	269	WP_162262739.1	Gammaproteobacteria
Response regulator containing a CheY-like receiver domain and an HTH DNA-binding domain protein [Legionella jordanis]	Legionella jordanis	72.8	72.8	0.89	6e-11	0.2579	272	KTD17254.1	Gammaproteobacteria
helix-turn-helix transcriptional regulator [Legionella jordanis]	Legionella jordanis	72.8	72.8	0.89	8e-11	0.2579	286	RMX03368.1	Gammaproteobacteria
hypothetical protein [Legionellales bacterium]	Legionellales bacterium	72.4	72.4	0.94	1e-10	0.2583	273	MBB70966.1	Gammaproteobacteria
helix-turn-helix transcriptional regulator [Proteobacteria bacterium]	Proteobacteria bacterium	72	72	0.96	1e-10	0.2565	257	MBS0357994.1	Proteobacteria
LuxR family transcriptional regulator [Legionella pneumophila]	Legionella pneumophila	72	72	0.94	1e-10	0.2759	252	WP_025862362.1	Gammaproteobacteria
transcription regulator protein, response regulator containing CheY-like receiver domain and HTH DNA-binding domain [Legionella pneumophila subsp. pneumophila str. Philadelphia 1]	Legionella pneumophila subsp. pneumophila str. Philadelphia 1	72	72	0.94	1e-10	0.2759	261	AAU27530.1	Gammaproteobacteria
LuxR family transcriptional regulator [Legionella pneumophila]	Legionella pneumophila	72	72	0.94	1e-10	0.2759	252	WP_070065767.1	Gammaproteobacteria
transcription regulator [Legionella pneumophila subsp. pneumophila str. Thunder Bay]	Legionella pneumophila subsp. pneumophila str. Thunder Bay	72	72	0.94	1e-10	0.2759	259	AGN14339.1	Gammaproteobacteria
helix-turn-helix transcriptional regulator [Verrucomicrobia bacterium]	Verrucomicrobia bacterium	71.6	71.6	0.92	2e-10	0.249	274	MBS0655896.1	Verrucomicrobia
helix-turn-helix transcriptional regulator [Fastidiosibacter lacustris]	Fastidiosibacter lacustris	70.9	70.9	0.93	2e-10	0.2586	247	WP_116963047.1	Gammaproteobacteria
helix-turn-helix transcriptional regulator [Parachlamydiaceae bacterium]	Parachlamydiaceae bacterium	71.2	71.2	0.93	3e-10	0.2604	279	MBA3237874.1	Chlamydiae
LuxR family transcriptional regulator [Legionella pneumophila]	Legionella pneumophila	70.9	70.9	0.93	3e-10	0.2769	252	WP_014841586.1	Gammaproteobacteria
TPA: LuxR family transcriptional regulator [Legionella pneumophila]	Legionella pneumophila	70.9	70.9	0.93	3e-10	0.2731	261	HAT6333506.1	Gammaproteobacteria
transcription regulator [Legionella pneumophila subsp. pneumophila str. Mississauga]	Legionella pneumophila subsp. pneumophila str. Mississauga	70.5	70.5	0.93	4e-10	0.2731	259	OOK43637.1	Gammaproteobacteria
TPA: LuxR family transcriptional regulator [Legionella pneumophila]	Legionella pneumophila	70.5	70.5	0.93	4e-10	0.2731	257	HAU1313659.1	Gammaproteobacteria
LuxR family transcriptional regulator [Legionella pneumophila]	Legionella pneumophila	70.5	70.5	0.94	4e-10	0.272	252	WP_027267067.1	Gammaproteobacteria
LuxR family transcriptional regulator [Legionella pneumophila]	Legionella pneumophila	70.1	70.1	0.94	5e-10	0.272	261	RYW94551.1	Gammaproteobacteria
helix-turn-helix transcriptional regulator [Legionella busanensis]	Legionella busanensis	69.7	69.7	0.91	9e-10	0.2645	282	WP_115330634.1	Gammaproteobacteria
helix-turn-helix transcriptional regulator [Proteobacteria bacterium]	Proteobacteria bacterium	69.3	69.3	0.92	1e-09	0.2285	268	MBS0287257.1	Proteobacteria
TPA: LuxR family transcriptional regulator [Legionella pneumophila]	Legionella pneumophila	68.9	68.9	0.94	2e-09	0.2682	261	HAU0333599.1	Gammaproteobacteria
helix-turn-helix transcriptional regulator [Gammaproteobacteria bacterium]	Gammaproteobacteria bacterium	68.9	68.9	0.88	2e-09	0.2549	282	MBU0744308.1	Gammaproteobacteria
TPA: LuxR family transcriptional regulator [Legionella pneumophila subsp. pneumophila]	Legionella pneumophila subsp. pneumophila	67.8	67.8	0.92	3e-09	0.2745	253	HAT9037620.1	Gammaproteobacteria
TPA: LuxR family transcriptional regulator [Legionella pneumophila subsp. pneumophila]	Legionella pneumophila subsp. pneumophila	67.8	67.8	0.92	3e-09	0.2745	252	HAT8988141.1	Gammaproteobacteria
LuxR family transcriptional regulator [Proteobacteria bacterium]	Proteobacteria bacterium	67	67	0.88	8e-09	0.2429	273	MBS0272533.1	Proteobacteria
helix-turn-helix transcriptional regulator [Legionella sp. km535]	Legionella sp. km535	67	67	0.95	1e-08	0.2388	315	WP_127108318.1	Gammaproteobacteria
LuxR family transcriptional regulator [Legionella pneumophila]	Legionella pneumophila	65.9	65.9	0.94	2e-08	0.25	252	WP_028378887.1	Gammaproteobacteria
TPA: LuxR family transcriptional regulator [Legionella pneumophila]	Legionella pneumophila	65.5	65.5	0.94	2e-08	0.25	261	HAT6362443.1	Gammaproteobacteria
helix-turn-helix transcriptional regulator [Alphaproteobacteria bacterium]	Alphaproteobacteria bacterium	65.5	65.5	0.88	2e-08	0.2289	277	MBM3610691.1	Alphaproteobacteria
Response regulator containing a CheY-like receiver domain and an HTH DNA-binding domain protein [Legionella quateirensis]	Legionella quateirensis	65.5	65.5	0.95	3e-08	0.2388	280	KTD44493.1	Gammaproteobacteria
helix-turn-helix transcriptional regulator [Gammaproteobacteria bacterium]	Gammaproteobacteria bacterium	65.5	65.5	0.88	3e-08	0.251	278	MBN2689128.1	Gammaproteobacteria
hypothetical protein [Proteobacteria bacterium]	Proteobacteria bacterium	65.5	65.5	0.92	3e-08	0.2575	281	MBS0350133.1	Proteobacteria
helix-turn-helix transcriptional regulator [Gammaproteobacteria bacterium]	Gammaproteobacteria bacterium	64.3	64.3	0.82	4e-08	0.2759	238	MBN1684199.1	Gammaproteobacteria
helix-turn-helix domain-containing protein [Gammaproteobacteria bacterium]	Gammaproteobacteria bacterium	64.3	64.3	0.93	5e-08	0.2176	247	MBI2792274.1	Gammaproteobacteria
helix-turn-helix transcriptional regulator [Legionella moravica]	Legionella moravica	64.7	64.7	0.98	5e-08	0.2355	281	WP_028383586.1	Gammaproteobacteria
LuxR family transcriptional regulator [Facilibium subflavum]	Facilibium subflavum	64.7	64.7	0.81	5e-08	0.2747	272	WP_119343065.1	Gammaproteobacteria
LuxR family transcriptional regulator [Legionella longbeachae]	Legionella longbeachae	64.3	64.3	0.95	5e-08	0.2302	238	MBI2784783.1	Gammaproteobacteria
response regulator containing a CheY-like receiver domain and an HTH DNA-binding domain [Herbaspirillum sp. CF444]	Herbaspirillum sp. CF444	64.3	64.3	0.92	8e-08	0.2435	277	EJL94418.1	Betaproteobacteria
helix-turn-helix transcriptional regulator [Legionella septentrionalis]	Legionella septentrionalis	63.9	63.9	0.91	8e-08	0.2402	254	WP_127032336.1	Gammaproteobacteria
transcription regulator [uncultured bacterium]	uncultured bacterium	63.9	63.9	0.94	8e-08	0.2281	272	EKE10414.1	Bacteria
helix-turn-helix transcriptional regulator [Legionellales bacterium]	Legionellales bacterium	63.5	63.5	0.92	1e-07	0.203	267	NNM59507.1	Gammaproteobacteria
helix-turn-helix transcriptional regulator [Herbaspirillum sp. CF444]	Herbaspirillum sp. CF444	63.5	63.5	0.92	1e-07	0.2435	297	WP_081493341.1	Betaproteobacteria
hypothetical protein A2X77_06310 [Gammaproteobacteria bacterium GWE2_42_36]	Gammaproteobacteria bacterium GWE2_42_36	58.5	58.5	0.28	4e-07	0.4051	101	OGT09335.1	Gammaproteobacteria
helix-turn-helix transcriptional regulator [Legionella quateirensis]	Legionella quateirensis	61.2	61.2	0.92	7e-07	0.2337	253	WP_058475045.1	Gammaproteobacteria
helix-turn-helix transcriptional regulator [Gammaproteobacteria bacterium]	Gammaproteobacteria bacterium	61.2	61.2	0.87	8e-07	0.2551	272	TLY47020.1	Gammaproteobacteria
LuxR family transcriptional regulator [Proteobacteria bacterium]	Proteobacteria bacterium	60.8	60.8	0.81	1e-06	0.2403	280	MBS0290492.1	Proteobacteria
TPA: LuxR family transcriptional regulator [Legionella pneumophila subsp. pneumophila]	Legionella pneumophila subsp. pneumophila	57	57	0.46	2e-06	0.3462	115	HAT9773364.1	Gammaproteobacteria
hypothetical protein A3E84_04785 [Gammaproteobacteria bacterium RIFCSPHIGHO2_12_FULL_42_13]	Gammaproteobacteria bacterium RIFCSPHIGHO2_12_FULL_42_13	59.7	59.7	0.91	2e-06	0.2415	264	OGT51128.1	Gammaproteobacteria
MULTISPECIES: helix-turn-helix transcriptional regulator [unclassified Legionella]	unclassified Legionella	59.3	59.3	0.9	3e-06	0.2362	253	WP_203108423.1	Gammaproteobacteria
hypothetical protein A3B71_02990 [Gammaproteobacteria bacterium RIFCSPHIGHO2_02_FULL_42_43]	Gammaproteobacteria bacterium RIFCSPHIGHO2_02_FULL_42_43	59.3	59.3	0.91	4e-06	0.2471	263	OGT26603.1	Gammaproteobacteria
TPA: LuxR family transcriptional regulator [Legionella pneumophila]	Legionella pneumophila	56.6	56.6	0.46	4e-06	0.3385	125	HAU0222816.1	Gammaproteobacteria
hypothetical protein C0582_01240 [Alphaproteobacteria bacterium]	Alphaproteobacteria bacterium	53.9	53.9	0.17	6e-06	0.5106	50	PLX30159.1	Alphaproteobacteria
regulatory protein, luxR family [Paraburkholderia phenazinium]	Paraburkholderia phenazinium	58.5	58.5	0.92	6e-06	0.2174	272	SDG41684.1	Betaproteobacteria
response regulator transcription factor [Clostridiales bacterium]	Clostridiales bacterium	58.5	58.5	0.88	6e-06	0.2695	263	MBN2261066.1	Firmicutes
hypothetical protein [Legionella longbeachae]	Legionella longbeachae	57.8	57.8	0.43	8e-06	0.3333	228	MBI2785394.1	Gammaproteobacteria
hypothetical protein A2103_04070 [Gammaproteobacteria bacterium GWF2_41_13]	Gammaproteobacteria bacterium GWF2_41_13	55.1	55.1	0.18	8e-06	0.5	101	OGT06342.1	Gammaproteobacteria
hypothetical protein [Rickettsiales bacterium]	Rickettsiales bacterium	53.9	53.9	0.22	1e-05	0.4308	73	MAP24490.1	Alphaproteobacteria: Rickettsiales
helix-turn-helix transcriptional regulator [Paraburkholderia phenazinium]	Paraburkholderia phenazinium	57.8	57.8	0.92	2e-05	0.2174	351	WP_090683415.1	Betaproteobacteria
hypothetical protein B7Y25_07795 [Alphaproteobacteria bacterium 16-39-46]	Alphaproteobacteria bacterium 16-39-46	57	57	0.88	2e-05	0.2392	268	OYZ36300.1	Alphaproteobacteria
response regulator [Trinickia sp. 4D114]	Trinickia sp. 4D114	55.8	55.8	0.18	2e-05	0.5	202	WP_206958442.1	Betaproteobacteria
LuxR C-terminal-related transcriptional regulator [Gammaproteobacteria bacterium]	Gammaproteobacteria bacterium	57	57	0.44	3e-05	0.2672	282	MBU0744307.1	Gammaproteobacteria
response regulator transcription factor [Trinickia caryophylli]	Trinickia caryophylli	55.8	55.8	0.18	3e-05	0.5192	218	WP_085229372.1	Betaproteobacteria
helix-turn-helix transcriptional regulator [Alphaproteobacteria bacterium]	Alphaproteobacteria bacterium	53.1	53.1	0.22	3e-05	0.381	89	MBL0941720.1	Alphaproteobacteria
TPA: LuxR family transcriptional regulator [Legionella pneumophila]	Legionella pneumophila	53.9	53.9	0.45	3e-05	0.336	112	HAT7776456.1	Gammaproteobacteria
response regulator transcription factor [Clostridia bacterium]	Clostridia bacterium	55.8	55.8	0.18	3e-05	0.52	228	MBC7347861.1	Firmicutes
helix-turn-helix transcriptional regulator [Pandoraea faecigallinarum]	Pandoraea faecigallinarum	56.2	56.2	0.89	4e-05	0.2268	268	WP_047909465.1	Betaproteobacteria
LuxR C-terminal-related transcriptional regulator [Chromobacterium amazonense]	Chromobacterium amazonense	56.2	56.2	0.89	4e-05	0.2362	283	WP_106075684.1	Betaproteobacteria
hypothetical protein A3F11_10925 [Gammaproteobacteria bacterium RIFCSPHIGHO2_12_FULL_37_14]	Gammaproteobacteria bacterium RIFCSPHIGHO2_12_FULL_37_14	56.2	56.2	0.96	4e-05	0.2199	282	OGT36119.1	Gammaproteobacteria
MULTISPECIES: response regulator transcription factor [unclassified Marinomonas]	unclassified Marinomonas	55.1	55.1	0.18	5e-05	0.52	206	WP_046019190.1	Gammaproteobacteria
LuxR C-terminal-related transcriptional regulator [Legionella erythra]	Legionella erythra	55.8	55.8	0.88	5e-05	0.251	275	WP_082657093.1	Gammaproteobacteria

## Sheet: tlcA1 KDO03405.1
Description	Scientific name	Max score	Total score	Query cover	E value	% identity	Acc length	Accession	Taxon
MULTISPECIES: ADP,ATP carrier protein 2 [spotted fever group]	spotted fever group	1025	1025	1	0	1	521	WP_008580471.1	Alphaproteobacteria: Rickettsiales
NTP/NDP exchange transporter [Rickettsiaceae bacterium]	Rickettsiaceae bacterium	389	389	0.9	2e-126	0.4232	503	RYE06453.1	Alphaproteobacteria: Rickettsiales
nucleotide exchange transporter Tlc2 [Rickettsia bellii]	Rickettsia bellii	355	355	0.9	2e-113	0.3896	507	WP_045799639.1	Alphaproteobacteria: Rickettsiales
nucleotide exchange transporter Tlc2 [Rickettsia bellii]	Rickettsia bellii	355	355	0.9	4e-113	0.3896	507	WP_045798941.1	Alphaproteobacteria: Rickettsiales
MULTISPECIES: nucleotide exchange transporter Tlc2 [unclassified Rickettsia]	unclassified Rickettsia	351	351	0.9	9e-112	0.3833	507	WP_016948306.1	Alphaproteobacteria: Rickettsiales
NTP/NDP exchange transporter [Rickettsia endosymbiont of Culicoides newsteadi]	Rickettsia endosymbiont of Culicoides newsteadi	351	351	0.9	1e-111	0.3967	508	WP_094648985.1	Alphaproteobacteria: Rickettsiales
NTP/NDP exchange transporter [Rickettsiales bacterium]	Rickettsiales bacterium	348	348	0.91	8e-111	0.3789	507	MBN8523340.1	Alphaproteobacteria: Rickettsiales
NTP/NDP exchange transporter [Alphaproteobacteria bacterium]	Alphaproteobacteria bacterium	347	347	0.91	4e-110	0.3768	507	MBM3467025.1	Alphaproteobacteria
NTP/NDP exchange transporter [Alphaproteobacteria bacterium]	Alphaproteobacteria bacterium	346	346	0.95	1e-109	0.3625	507	NDA90941.1	Alphaproteobacteria
NTP/NDP exchange transporter [Alphaproteobacteria bacterium]	Alphaproteobacteria bacterium	345	345	0.9	1e-109	0.3753	507	NDE19333.1	Alphaproteobacteria
NTP/NDP exchange transporter [Cardinium endosymbiont of Sogatella furcifera]	Cardinium endosymbiont of Sogatella furcifera	345	345	0.9	2e-109	0.3933	510	WP_114910057.1	Bacteroidetes
NTP/NDP exchange transporter [Cardinium endosymbiont of Dermatophagoides farinae]	Cardinium endosymbiont of Dermatophagoides farinae	345	345	0.9	2e-109	0.4029	505	WP_144086126.1	Bacteroidetes
NTP/NDP exchange transporter [Candidatus Phycorickettsia trachydisci]	Candidatus Phycorickettsia trachydisci	342	342	0.89	3e-108	0.3945	509	WP_106874730.1	Alphaproteobacteria: Rickettsiales
ADP/ATP carrier protein [Rickettsiales bacterium]	Rickettsiales bacterium	340	340	0.9	1e-107	0.3646	509	PCJ29493.1	Alphaproteobacteria: Rickettsiales
nucleotide exchange transporter Tlc2 [Rickettsia bellii]	Rickettsia bellii	339	339	0.9	5e-107	0.3917	507	WP_012151838.1	Alphaproteobacteria: Rickettsiales
nucleotide exchange transporter Tlc2 [Rickettsia helvetica]	Rickettsia helvetica	339	339	0.9	5e-107	0.3896	507	WP_010423282.1	Alphaproteobacteria: Rickettsiales
nucleotide exchange transporter Tlc2 [Rickettsia bellii]	Rickettsia bellii	338	338	0.9	7e-107	0.3896	507	WP_011477651.1	Alphaproteobacteria: Rickettsiales
ATP/ADP translocase [Rickettsia endosymbiont of Ixodes scapularis]	Rickettsia endosymbiont of Ixodes scapularis	327	327	0.32	8e-107	0.976	188	WP_008579431.1	Alphaproteobacteria: Rickettsiales
nucleotide exchange transporter Tlc2 [Rickettsia rhipicephali]	Rickettsia rhipicephali	338	338	0.9	1e-106	0.3825	508	WP_057700165.1	Alphaproteobacteria: Rickettsiales
nucleotide exchange transporter Tlc2 [Rickettsia prowazekii]	Rickettsia prowazekii	337	337	0.9	3e-106	0.3792	507	WP_004597535.1	Alphaproteobacteria: Rickettsiales
nucleotide exchange transporter Tlc2 [Rickettsia typhi]	Rickettsia typhi	337	337	0.9	3e-106	0.3792	507	WP_011190829.1	Alphaproteobacteria: Rickettsiales
nucleotide exchange transporter Tlc2 [Rickettsia prowazekii]	Rickettsia prowazekii	336	336	0.9	6e-106	0.3792	507	WP_004599439.1	Alphaproteobacteria: Rickettsiales
nucleotide exchange transporter Tlc2 [Rickettsia raoultii]	Rickettsia raoultii	336	336	0.9	9e-106	0.3812	507	WP_064463527.1	Alphaproteobacteria: Rickettsiales
nucleotide exchange transporter Tlc2 [Rickettsia slovaca]	Rickettsia slovaca	335	335	0.9	1e-105	0.3792	507	WP_014273421.1	Alphaproteobacteria: Rickettsiales
nucleotide exchange transporter Tlc2 [Rickettsia rhipicephali]	Rickettsia rhipicephali	335	335	0.9	2e-105	0.3805	508	WP_014408522.1	Alphaproteobacteria: Rickettsiales
nucleotide exchange transporter Tlc2 [Rickettsia endosymbiont of Ixodes pacificus]	Rickettsia endosymbiont of Ixodes pacificus	335	335	0.9	2e-105	0.3792	507	WP_045803816.1	Alphaproteobacteria: Rickettsiales
nucleotide exchange transporter Tlc2 [Rickettsia asiatica]	Rickettsia asiatica	335	335	0.9	2e-105	0.3875	507	WP_147142516.1	Alphaproteobacteria: Rickettsiales
nucleotide exchange transporter Tlc2 [Rickettsia tamurae]	Rickettsia tamurae	334	334	0.9	3e-105	0.3771	507	WP_032139617.1	Alphaproteobacteria: Rickettsiales
ADP/ATP carrier protein [Rickettsia typhi str. Wilmington]	Rickettsia typhi str. Wilmington	334	334	0.9	3e-105	0.3792	507	CAD45257.1	Alphaproteobacteria: Rickettsiales
nucleotide exchange transporter Tlc2 [Rickettsia asembonensis]	Rickettsia asembonensis	334	334	0.9	3e-105	0.3812	507	WP_041078078.1	Alphaproteobacteria: Rickettsiales
nucleotide exchange transporter Tlc2 [Rickettsia massiliae]	Rickettsia massiliae	334	334	0.9	3e-105	0.3805	508	WP_012152708.1	Alphaproteobacteria: Rickettsiales
NTP/NDP exchange transporter [Rickettsia sp. Tillamook 23]	Rickettsia sp. Tillamook 23	334	334	0.9	3e-105	0.3771	507	WP_202069934.1	Alphaproteobacteria: Rickettsiales
nucleotide exchange transporter Tlc2 [Rickettsia philipii]	Rickettsia philipii	334	334	0.9	3e-105	0.3792	507	WP_014364648.1	Alphaproteobacteria: Rickettsiales
nucleotide exchange transporter Tlc2 [Rickettsia peacockii]	Rickettsia peacockii	334	334	0.9	4e-105	0.3792	507	WP_012736927.1	Alphaproteobacteria: Rickettsiales
nucleotide exchange transporter Tlc2 [Rickettsia felis]	Rickettsia felis	334	334	0.9	4e-105	0.3771	507	WP_011270922.1	Alphaproteobacteria: Rickettsiales
nucleotide exchange transporter Tlc2 [Rickettsia hoogstraalii]	Rickettsia hoogstraalii	334	334	0.9	5e-105	0.3771	507	WP_040257571.1	Alphaproteobacteria: Rickettsiales
NTP/NDP exchange transporter [Rickettsiales bacterium]	Rickettsiales bacterium	334	334	0.94	5e-105	0.3535	509	RTK92088.1	Alphaproteobacteria: Rickettsiales
nucleotide exchange transporter Tlc2 [Rickettsia conorii]	Rickettsia conorii	333	333	0.9	6e-105	0.3771	507	WP_016945632.1	Alphaproteobacteria: Rickettsiales
nucleotide exchange transporter Tlc2 [Rickettsia sibirica]	Rickettsia sibirica	333	333	0.9	6e-105	0.3771	507	WP_004995912.1	Alphaproteobacteria: Rickettsiales
nucleotide exchange transporter Tlc2 [Rickettsia honei]	Rickettsia honei	333	333	0.9	7e-105	0.3792	507	WP_016916701.1	Alphaproteobacteria: Rickettsiales
nucleotide exchange transporter Tlc2 [Rickettsia rickettsii]	Rickettsia rickettsii	333	333	0.9	8e-105	0.3771	507	WP_012150720.1	Alphaproteobacteria: Rickettsiales
nucleotide exchange transporter Tlc2 [Rickettsia conorii]	Rickettsia conorii	333	333	0.9	8e-105	0.3771	507	WP_010977161.1	Alphaproteobacteria: Rickettsiales
nucleotide exchange transporter Tlc2 [Rickettsia rickettsii]	Rickettsia rickettsii	333	333	0.9	8e-105	0.3771	507	WP_014362468.1	Alphaproteobacteria: Rickettsiales
nucleotide exchange transporter Tlc2 [Rickettsia rickettsii]	Rickettsia rickettsii	333	333	0.9	8e-105	0.3792	507	WP_014363018.1	Alphaproteobacteria: Rickettsiales
nucleotide exchange transporter Tlc2 [Rickettsia monacensis]	Rickettsia monacensis	333	333	0.9	9e-105	0.3771	507	WP_023508306.1	Alphaproteobacteria: Rickettsiales
ADP/ATP carrier protein [Rickettsia rickettsii]	Rickettsia rickettsii	333	333	0.9	9e-105	0.3771	507	CAD45256.1	Alphaproteobacteria: Rickettsiales
nucleotide exchange transporter Tlc2 [Rickettsia heilongjiangensis]	Rickettsia heilongjiangensis	333	333	0.9	1e-104	0.3771	507	WP_014014215.1	Alphaproteobacteria: Rickettsiales
MULTISPECIES: nucleotide exchange transporter Tlc2 [spotted fever group]	spotted fever group	333	333	0.9	1e-104	0.3792	508	WP_008579745.1	Alphaproteobacteria: Rickettsiales
nucleotide exchange transporter Tlc2 [Rickettsia sibirica]	Rickettsia sibirica	333	333	0.9	1e-104	0.375	507	WP_016770095.1	Alphaproteobacteria: Rickettsiales
nucleotide exchange transporter Tlc2 [Rickettsia gravesii]	Rickettsia gravesii	333	333	0.9	1e-104	0.3771	507	WP_017442991.1	Alphaproteobacteria: Rickettsiales
nucleotide exchange transporter Tlc2 [Rickettsia japonica]	Rickettsia japonica	333	333	0.9	1e-104	0.3771	507	WP_024704522.1	Alphaproteobacteria: Rickettsiales
nucleotide exchange transporter Tlc2 [Rickettsia fournieri]	Rickettsia fournieri	332	332	0.9	2e-104	0.375	507	WP_103896973.1	Alphaproteobacteria: Rickettsiales
nucleotide exchange transporter Tlc2 [Rickettsia parkeri]	Rickettsia parkeri	332	332	0.9	2e-104	0.3771	507	WP_014410625.1	Alphaproteobacteria: Rickettsiales
ADP,ATP carrier protein 1 [Rickettsia parkeri str. AT#24]	Rickettsia parkeri str. AT#24	331	331	0.89	2e-104	0.3768	471	KJV95886.1	Alphaproteobacteria: Rickettsiales
ADP,ATP carrier protein 1 [Rickettsia amblyommatis str. Ac/Pa]	Rickettsia amblyommatis str. Ac/Pa	331	331	0.89	2e-104	0.3768	471	KJV62004.1	Alphaproteobacteria: Rickettsiales
nucleotide exchange transporter Tlc2 [Rickettsia africae]	Rickettsia africae	332	332	0.9	2e-104	0.375	507	WP_012719633.1	Alphaproteobacteria: Rickettsiales
MULTISPECIES: nucleotide exchange transporter Tlc2 [spotted fever group]	spotted fever group	332	332	0.9	3e-104	0.3763	509	WP_014365915.1	Alphaproteobacteria: Rickettsiales
nucleotide exchange transporter Tlc2 [Rickettsia akari]	Rickettsia akari	332	332	0.9	3e-104	0.3771	507	WP_012149491.1	Alphaproteobacteria: Rickettsiales
ADP,ATP carrier protein 1 [Rickettsia hoogstraalii str. RCCE3]	Rickettsia hoogstraalii str. RCCE3	332	332	0.9	3e-104	0.3753	505	KJV81035.1	Alphaproteobacteria: Rickettsiales
ADP,ATP carrier protein 1 [Rickettsia parkeri]	Rickettsia parkeri	332	332	0.9	3e-104	0.375	507	QWB86518.1	Alphaproteobacteria: Rickettsiales
ADP,ATP carrier protein 1 [Rickettsia rhipicephali str. Ect]	Rickettsia rhipicephali str. Ect	330	330	0.89	4e-104	0.3761	473	KJV78858.1	Alphaproteobacteria: Rickettsiales
nucleotide exchange transporter Tlc2 [Rickettsia amblyommatis]	Rickettsia amblyommatis	332	332	0.9	4e-104	0.375	507	WP_045800285.1	Alphaproteobacteria: Rickettsiales
nucleotide exchange transporter Tlc2 [Rickettsia amblyommatis]	Rickettsia amblyommatis	332	332	0.9	4e-104	0.3729	507	WP_014392151.1	Alphaproteobacteria: Rickettsiales
ADP,ATP carrier protein 1 [Rickettsia amblyommatis str. Darkwater]	Rickettsia amblyommatis str. Darkwater	330	330	0.89	5e-104	0.3747	471	KJV95041.1	Alphaproteobacteria: Rickettsiales
NTP/NDP exchange transporter [Cardinium endosymbiont of Culicoides punctatus]	Cardinium endosymbiont of Culicoides punctatus	331	331	0.9	5e-104	0.3888	507	WP_133282327.1	Bacteroidetes
NTP/NDP exchange transporter [Rickettsiaceae bacterium]	Rickettsiaceae bacterium	332	332	0.9	5e-104	0.387	519	NRB11009.1	Alphaproteobacteria: Rickettsiales
ADP/ATP carrier protein [Rickettsia montanensis]	Rickettsia montanensis	331	331	0.9	7e-104	0.3771	507	CAD45255.1	Alphaproteobacteria: Rickettsiales
nucleotide exchange transporter Tlc2 [Rickettsia montanensis]	Rickettsia montanensis	331	331	0.9	7e-104	0.3771	507	WP_014410197.1	Alphaproteobacteria: Rickettsiales
nucleotide exchange transporter Tlc2 [Rickettsia parkeri]	Rickettsia parkeri	330	330	0.9	2e-103	0.3729	507	WP_146709023.1	Alphaproteobacteria: Rickettsiales
nucleotide exchange transporter Tlc2 [Rickettsia argasii]	Rickettsia argasii	330	330	0.9	2e-103	0.375	507	WP_045805529.1	Alphaproteobacteria: Rickettsiales
nucleotide exchange transporter Tlc2 [Rickettsia sp. Tenjiku01]	Rickettsia sp. Tenjiku01	329	329	0.9	4e-103	0.3779	507	WP_064428808.1	Alphaproteobacteria: Rickettsiales
nucleotide exchange transporter Tlc2 [Rickettsia canadensis]	Rickettsia canadensis	328	328	0.9	6e-103	0.3833	507	WP_014364008.1	Alphaproteobacteria: Rickettsiales
nucleotide exchange transporter Tlc2 [Rickettsia canadensis]	Rickettsia canadensis	328	328	0.9	1e-102	0.3812	507	WP_012148835.1	Alphaproteobacteria: Rickettsiales
nucleotide exchange transporter Tlc2 [Rickettsia australis]	Rickettsia australis	327	327	0.9	1e-102	0.3729	507	WP_014412858.1	Alphaproteobacteria: Rickettsiales
NTP/NDP exchange transporter [Orientia tsutsugamushi]	Orientia tsutsugamushi	327	327	0.9	2e-102	0.3929	510	WP_045912708.1	Alphaproteobacteria: Rickettsiales
NTP/NDP exchange transporter [Orientia tsutsugamushi]	Orientia tsutsugamushi	325	325	0.9	1e-101	0.3909	510	WP_109227512.1	Alphaproteobacteria: Rickettsiales
NTP/NDP exchange transporter [Rickettsiaceae bacterium]	Rickettsiaceae bacterium	324	324	0.9	3e-101	0.382	501	MBP7190142.1	Alphaproteobacteria: Rickettsiales
NTP/NDP exchange transporter [Alphaproteobacteria bacterium]	Alphaproteobacteria bacterium	323	323	0.9	7e-101	0.383	498	NDB82409.1	Alphaproteobacteria
NTP/NDP exchange transporter [Cardinium endosymbiont of Encarsia pergandiella]	Cardinium endosymbiont of Encarsia pergandiella	320	320	0.89	1e-99	0.384	503	WP_014934931.1	Bacteroidetes
NTP/NDP exchange transporter [Rickettsiales bacterium]	Rickettsiales bacterium	318	318	0.9	4e-99	0.3708	511	MBN8511793.1	Alphaproteobacteria: Rickettsiales
NTP/NDP exchange transporter [Candidatus Cardinium hertigii]	Candidatus Cardinium hertigii	317	317	0.9	1e-98	0.3682	505	WP_123663658.1	Bacteroidetes
NTP/NDP exchange transporter [Orientia chuto]	Orientia chuto	317	317	0.89	3e-98	0.4025	512	WP_045797024.1	Alphaproteobacteria: Rickettsiales
NTP/NDP exchange transporter [Rickettsiaceae bacterium]	Rickettsiaceae bacterium	315	315	0.9	4e-98	0.3701	491	MBA2628647.1	Alphaproteobacteria: Rickettsiales
TLC ATP/ADP transporter family protein [Orientia tsutsugamushi str. Sido]	Orientia tsutsugamushi str. Sido	315	315	0.9	7e-98	0.3954	510	KJW05819.1	Alphaproteobacteria: Rickettsiales
NTP/NDP exchange transporter [Orientia tsutsugamushi]	Orientia tsutsugamushi	314	314	0.9	2e-97	0.3979	510	WP_150339050.1	Alphaproteobacteria: Rickettsiales
NTP/NDP exchange transporter [Orientia tsutsugamushi]	Orientia tsutsugamushi	313	313	0.9	8e-97	0.3958	510	WP_045914931.1	Alphaproteobacteria: Rickettsiales
NTP/NDP exchange transporter [Orientia tsutsugamushi]	Orientia tsutsugamushi	313	313	0.9	8e-97	0.3958	510	WP_045916767.1	Alphaproteobacteria: Rickettsiales
NTP/NDP exchange transporter [Orientia tsutsugamushi]	Orientia tsutsugamushi	313	313	0.9	9e-97	0.3958	510	WP_045913573.1	Alphaproteobacteria: Rickettsiales
ATP/ADP translocase [Orientia tsutsugamushi]	Orientia tsutsugamushi	312	312	0.9	1e-96	0.3958	510	SPR07855.1	Alphaproteobacteria: Rickettsiales
NTP/NDP exchange transporter [Orientia tsutsugamushi]	Orientia tsutsugamushi	312	312	0.9	1e-96	0.3958	510	WP_109490141.1	Alphaproteobacteria: Rickettsiales
NTP/NDP exchange transporter [Orientia tsutsugamushi]	Orientia tsutsugamushi	312	312	0.9	1e-96	0.3958	510	WP_109234909.1	Alphaproteobacteria: Rickettsiales
NTP/NDP exchange transporter [Orientia tsutsugamushi]	Orientia tsutsugamushi	312	312	0.9	1e-96	0.3958	510	WP_064591287.1	Alphaproteobacteria: Rickettsiales
NTP/NDP exchange transporter [Orientia tsutsugamushi]	Orientia tsutsugamushi	312	312	0.9	1e-96	0.3958	510	WP_012461103.1	Alphaproteobacteria: Rickettsiales
NTP/NDP exchange transporter [Rickettsiaceae bacterium]	Rickettsiaceae bacterium	311	311	0.9	3e-96	0.3688	518	MBP7190141.1	Alphaproteobacteria: Rickettsiales
ADP/ATP carrier protein [Alphaproteobacteria bacterium]	Alphaproteobacteria bacterium	309	309	0.83	3e-96	0.3643	443	NBY35586.1	Alphaproteobacteria
NTP/NDP exchange transporter [Orientia tsutsugamushi]	Orientia tsutsugamushi	309	309	0.9	3e-95	0.3912	510	WP_011944750.1	Alphaproteobacteria: Rickettsiales
NTP/NDP exchange transporter [Cardinium endosymbiont of Bemisia tabaci]	Cardinium endosymbiont of Bemisia tabaci	308	308	0.9	5e-95	0.3828	503	WP_034577454.1	Bacteroidetes
NTP/NDP exchange transporter [Rickettsiaceae bacterium]	Rickettsiaceae bacterium	298	298	0.9	4e-91	0.3458	515	MBP9777904.1	Alphaproteobacteria: Rickettsiales
NTP/NDP exchange transporter [Alphaproteobacteria bacterium]	Alphaproteobacteria bacterium	298	298	0.9	4e-91	0.3458	515	NBY35041.1	Alphaproteobacteria
ADP/ATP carrier protein [Rickettsia endosymbiont of Proechinophthirus fluctus]	Rickettsia endosymbiont of Proechinophthirus fluctus	293	293	0.83	3e-90	0.3659	435	KYP98620.1	Alphaproteobacteria: Rickettsiales

## Sheet: lagD KDO03406.1
Description	Scientific name	Max score	Total score	Query cover	E value	% identity	Acc length	Accession	Taxon
MULTISPECIES: ATP-binding cassette domain-containing protein [spotted fever group]	spotted fever group	1235	1235	1	0	1	605	WP_008580470.1	Alphaproteobacteria: Rickettsiales
ATP-binding cassette domain-containing protein [Rickettsiales bacterium]	Rickettsiales bacterium	578	578	0.99	0	0.4882	633	MBN8523511.1	Alphaproteobacteria: Rickettsiales
ABC transporter ATP-binding protein/permease [Paraburkholderia sp. BCC1885]	Paraburkholderia sp. BCC1885	108	108	0.65	1e-20	0.2269	578	WP_144156304.1	Betaproteobacteria
ABC transporter ATP-binding protein [Betaproteobacteria bacterium RIFCSPLOWO2_12_FULL_65_14]	Betaproteobacteria bacterium RIFCSPLOWO2_12_FULL_65_14	102	102	0.69	1e-18	0.2187	564	OGA66648.1	Betaproteobacteria
ABC transporter ATP-binding protein/permease [Beijerinckia indica]	Beijerinckia indica	100	100	0.76	8e-18	0.2408	712	WP_012384727.1	Alphaproteobacteria
ATP-binding cassette domain-containing protein [Rubritepida sp. SYSU D01096]	Rubritepida sp. SYSU D01096	99	99	0.71	1e-17	0.2328	585	WP_207539369.1	Alphaproteobacteria
ATP-binding cassette domain-containing protein [Rickettsiales endosymbiont of Trichoplax sp. H2]	Rickettsiales endosymbiont of Trichoplax sp. H2	94.4	94.4	0.44	4e-17	0.2941	298	WP_195909968.1	Alphaproteobacteria: Rickettsiales
putative ABC transporter ATP-binding protein [Rickettsiales endosymbiont of Trichoplax sp. H2]	Rickettsiales endosymbiont of Trichoplax sp. H2	94	94	0.44	5e-17	0.2941	303	MSO13758.1	Alphaproteobacteria: Rickettsiales
ABC transporter ATP-binding protein/permease [Noviherbaspirillum malthae]	Noviherbaspirillum malthae	96.3	96.3	0.69	9e-17	0.2414	590	WP_194726890.1	Betaproteobacteria
ABC transporter ATP-binding protein/permease [Tatlockia sp.]	Tatlockia sp.	95.9	95.9	0.79	1e-16	0.252	638	MBA2709813.1	Gammaproteobacteria
ABC transporter ATP-binding protein/permease [Burkholderia ambifaria]	Burkholderia ambifaria	95.5	95.5	0.43	2e-16	0.262	589	WP_012362921.1	Betaproteobacteria
ABC transporter ATP-binding protein/permease [Pseudomonas fragi]	Pseudomonas fragi	95.5	95.5	0.8	2e-16	0.2326	571	WP_095038594.1	Gammaproteobacteria
ABC transporter ATP-binding protein/permease [Pseudomonas sp.]	Pseudomonas sp.	94.7	94.7	0.8	3e-16	0.2326	571	MBP3859711.1	Gammaproteobacteria
ABC transporter ATP-binding protein/permease [Pseudomonas fragi]	Pseudomonas fragi	94.7	94.7	0.92	3e-16	0.2237	571	WP_016779486.1	Gammaproteobacteria
ABC transporter ATP-binding protein/permease [Pseudomonas fragi]	Pseudomonas fragi	94.7	94.7	0.8	3e-16	0.2326	571	WP_095031992.1	Gammaproteobacteria
ABC transporter ATP-binding protein/permease [Pseudomonas sp. OV144]	Pseudomonas sp. OV144	94.7	94.7	0.92	3e-16	0.2237	571	WP_106116764.1	Gammaproteobacteria
ABC transporter ATP-binding protein/permease [Pseudomonas fragi]	Pseudomonas fragi	94.7	94.7	0.92	3e-16	0.2228	571	WP_169910893.1	Gammaproteobacteria
ABC transporter ATP-binding protein/permease [Azospirillum sp. TSO35-2]	Azospirillum sp. TSO35-2	94.7	94.7	0.34	3e-16	0.283	598	WP_109109194.1	Alphaproteobacteria
ABC transporter ATP-binding protein/permease [Pseudomonas fragi]	Pseudomonas fragi	94.4	94.4	0.8	3e-16	0.2355	571	WP_169869539.1	Gammaproteobacteria
ATP-binding cassette domain-containing protein [Candidatus Berkiella cookevillensis]	Candidatus Berkiella cookevillensis	94.7	94.7	0.7	4e-16	0.2573	608	WP_057625411.1	Gammaproteobacteria
ABC transporter ATP-binding protein [Azospirillum sp. TSO35-2]	Azospirillum sp. TSO35-2	94.4	94.4	0.33	4e-16	0.2857	578	PWC34532.1	Alphaproteobacteria
ATP-binding cassette domain-containing protein [Legionella longbeachae]	Legionella longbeachae	94	94	0.38	5e-16	0.2845	585	WP_085662944.1	Gammaproteobacteria
ABC transporter ATP-binding protein/permease [Pseudomonas fragi]	Pseudomonas fragi	94	94	0.92	6e-16	0.2228	571	WP_203304449.1	Gammaproteobacteria
ABC transporter ATP-binding protein/permease [Pseudomonas fragi]	Pseudomonas fragi	94	94	0.8	6e-16	0.2326	571	WP_169885548.1	Gammaproteobacteria
ATP-binding cassette domain-containing protein [Candidatus Berkiella aquae]	Candidatus Berkiella aquae	93.6	93.6	0.71	7e-16	0.2378	600	WP_075066387.1	Gammaproteobacteria
ATP-binding cassette domain-containing protein [Legionella longbeachae]	Legionella longbeachae	93.6	93.6	0.38	7e-16	0.2845	585	WP_150866054.1	Gammaproteobacteria
ATP-binding cassette domain-containing protein [Legionella longbeachae]	Legionella longbeachae	93.6	93.6	0.38	7e-16	0.2845	585	WP_003632322.1	Gammaproteobacteria
ABC transporter ATP-binding protein/permease [Burkholderia ambifaria]	Burkholderia ambifaria	93.6	93.6	0.43	7e-16	0.262	589	WP_175766106.1	Betaproteobacteria
ABC transporter ATP-binding protein/permease [Pseudomonas fragi]	Pseudomonas fragi	93.6	93.6	0.8	7e-16	0.2336	571	WP_095039892.1	Gammaproteobacteria
ABC transporter ATP-binding protein/permease [Pseudomonas fragi]	Pseudomonas fragi	93.6	93.6	0.8	8e-16	0.2336	571	WP_169882487.1	Gammaproteobacteria
ABC transporter ATP-binding protein/permease [Burkholderia ambifaria]	Burkholderia ambifaria	92.8	92.8	0.43	1e-15	0.2583	589	WP_175753210.1	Betaproteobacteria
ABC transporter ATP-binding protein/permease [Burkholderia diffusa]	Burkholderia diffusa	92.8	92.8	0.32	1e-15	0.2843	589	WP_151051108.1	Betaproteobacteria
ABC transporter ATP-binding protein/permease [Burkholderia diffusa]	Burkholderia diffusa	92.4	92.4	0.32	1e-15	0.2843	589	WP_175816783.1	Betaproteobacteria
ABC transporter ATP-binding protein/permease [Noviherbaspirillum aerium]	Noviherbaspirillum aerium	92.4	92.4	0.7	1e-15	0.2325	590	WP_151639299.1	Betaproteobacteria
ABC transporter ATP-binding protein/permease [Burkholderia sp. LA-2-3-30-S1-D2]	Burkholderia sp. LA-2-3-30-S1-D2	92.4	92.4	0.32	2e-15	0.2843	589	WP_059599803.1	Betaproteobacteria
ABC transporter ATP-binding protein/permease [Burkholderia diffusa]	Burkholderia diffusa	92.4	92.4	0.32	2e-15	0.2843	589	WP_174911106.1	Betaproteobacteria
Vitamin B12 transport ATP-binding protein BacA [Herbaspirillum frisingense]	Herbaspirillum frisingense	92.4	92.4	0.71	2e-15	0.1982	591	KAF1046791.1	Betaproteobacteria
ABC transporter ATP-binding protein/permease [Serratia marcescens]	Serratia marcescens	92.4	92.4	0.39	2e-15	0.3042	575	WP_126171364.1	Gammaproteobacteria
ABC transporter ATP-binding protein/permease [Variibacter gotjawalensis]	Variibacter gotjawalensis	92.8	92.8	0.34	2e-15	0.2837	697	WP_096352993.1	Alphaproteobacteria
ABC transporter ATP-binding protein/permease [Burkholderia sp. Bp9012]	Burkholderia sp. Bp9012	92.4	92.4	0.32	2e-15	0.2843	589	WP_124628034.1	Betaproteobacteria
ABC transporter ATP-binding protein/permease [Burkholderia sp. Bp9004]	Burkholderia sp. Bp9004	92	92	0.32	2e-15	0.2814	589	WP_124904019.1	Betaproteobacteria
transporter protein [Firmicutes bacterium]	Firmicutes bacterium	92	92	0.81	2e-15	0.2091	575	MBP2625854.1	Firmicutes
ABC transporter ATP-binding protein/permease [Pseudomonas fragi]	Pseudomonas fragi	92	92	0.74	2e-15	0.2358	571	WP_086795868.1	Gammaproteobacteria
ABC transporter ATP-binding protein/permease [Pseudomonas fragi]	Pseudomonas fragi	92	92	0.8	2e-15	0.2336	571	WP_088378984.1	Gammaproteobacteria
ABC transporter ATP-binding protein/permease [Burkholderia ambifaria]	Burkholderia ambifaria	92	92	0.43	2e-15	0.2583	589	WP_006752967.1	Betaproteobacteria
ABC transporter ATP-binding protein/permease [Acinetobacter baumannii]	Acinetobacter baumannii	91.7	91.7	0.33	3e-15	0.2843	568	WP_072618521.1	Gammaproteobacteria
hypothetical protein HMPREF9334_02112 [Selenomonas infelix ATCC 43532]	Selenomonas infelix ATCC 43532	91.7	91.7	0.75	3e-15	0.2274	570	EHG18973.1	Firmicutes
hypothetical protein JIQ42_01987 [Leishmania sp. Namibia]	Leishmania sp. Namibia	91.7	91.7	0.43	3e-15	0.2586	640	KAG5493614.1	Eukaryota
ATP-binding cassette domain-containing protein [Legionella cincinnatiensis]	Legionella cincinnatiensis	91.3	91.3	0.43	4e-15	0.2655	585	WP_058465856.1	Gammaproteobacteria
ABC transporter [Legionella cincinnatiensis]	Legionella cincinnatiensis	91.3	91.3	0.43	4e-15	0.2655	598	KTC83074.1	Gammaproteobacteria
ABC transporter ATP-binding protein [Pseudomonas synxantha]	Pseudomonas synxantha	91.3	91.3	0.41	4e-15	0.2569	574	VCU66653.1	Gammaproteobacteria
ABC transporter ATP-binding protein/permease [Pseudomonas synxantha]	Pseudomonas synxantha	91.3	91.3	0.41	4e-15	0.2569	574	WP_078820286.1	Gammaproteobacteria
ABC transporter ATP-binding protein/permease [Sphingobacteriia bacterium]	Sphingobacteriia bacterium	91.3	91.3	0.38	4e-15	0.3205	559	MBN8827639.1	Bacteroidetes
ABC transporter ATP-binding protein/permease [Pseudomonas synxantha]	Pseudomonas synxantha	91.3	91.3	0.41	4e-15	0.2569	574	WP_148853458.1	Gammaproteobacteria
ABC transporter ATP-binding protein/permease [Serratia marcescens]	Serratia marcescens	91.3	91.3	0.39	4e-15	0.3042	575	MBH2904998.1	Gammaproteobacteria
ABC transporter ATP-binding protein/permease [Serratia marcescens]	Serratia marcescens	91.3	91.3	0.39	4e-15	0.3042	575	MBH2911234.1	Gammaproteobacteria
MULTISPECIES: ABC transporter ATP-binding protein/permease [unclassified Pseudomonas]	unclassified Pseudomonas	91.3	91.3	0.41	4e-15	0.2569	574	WP_032877808.1	Gammaproteobacteria
ABC transporter ATP-binding protein/permease [Pseudomonas cichorii]	Pseudomonas cichorii	91.3	91.3	0.37	4e-15	0.2699	575	WP_200994802.1	Gammaproteobacteria
ABC transporter ATP-binding protein/permease [Pseudomonas sp. OV184]	Pseudomonas sp. OV184	90.9	90.9	0.41	4e-15	0.2569	574	WP_133633229.1	Gammaproteobacteria
ABC transporter ATP-binding protein/permease [Rhodoferax sp.]	Rhodoferax sp.	91.3	91.3	0.49	4e-15	0.2574	599	TXH87568.1	Betaproteobacteria
ATP-binding cassette domain-containing protein [Legionella sainthelensi]	Legionella sainthelensi	91.3	91.3	0.38	4e-15	0.2931	585	WP_101899875.1	Gammaproteobacteria
ABC transporter ATP-binding protein/permease [Pseudomonas lactis]	Pseudomonas lactis	90.9	90.9	0.41	5e-15	0.253	574	WP_153475083.1	Gammaproteobacteria
ABC transporter ATP-binding protein/permease [Pseudomonas sp. Eur1 9.41]	Pseudomonas sp. Eur1 9.41	90.9	90.9	0.41	5e-15	0.253	574	WP_032893586.1	Gammaproteobacteria
ABC transporter ATP-binding protein/permease [Serratia marcescens]	Serratia marcescens	90.9	90.9	0.39	5e-15	0.3042	575	WP_164105289.1	Gammaproteobacteria
ABC transporter ATP-binding protein/permease [Serratia marcescens]	Serratia marcescens	90.9	90.9	0.39	5e-15	0.3042	575	WP_047570696.1	Gammaproteobacteria
ABC transporter ATP-binding protein/permease [Serratia marcescens]	Serratia marcescens	90.9	90.9	0.39	5e-15	0.3042	575	WP_164097873.1	Gammaproteobacteria
ABC transporter ATP-binding protein/permease [Pseudomonas fluorescens]	Pseudomonas fluorescens	90.9	90.9	0.41	5e-15	0.2569	574	WP_073524019.1	Gammaproteobacteria
ABC transporter ATP-binding protein/permease [Pusillimonas sp. ANT_WB101]	Pusillimonas sp. ANT_WB101	90.9	90.9	0.48	6e-15	0.2534	605	WP_149397660.1	Betaproteobacteria
ABC transporter ATP-binding protein/permease [Pseudomonas sp. GL93]	Pseudomonas sp. GL93	90.5	90.5	0.41	7e-15	0.253	574	WP_116668341.1	Gammaproteobacteria
transporter family protein [Proteobacteria bacterium]	Proteobacteria bacterium	90.1	90.1	0.86	8e-15	0.2238	565	MBS1142156.1	Proteobacteria
ATP-binding cassette domain-containing protein [Legionella steigerwaltii]	Legionella steigerwaltii	90.5	90.5	0.36	8e-15	0.2946	582	WP_058476674.1	Gammaproteobacteria
MULTISPECIES: ABC transporter ATP-binding protein/permease [Pseudomonas]	Pseudomonas	90.1	90.1	0.41	8e-15	0.253	574	WP_060766591.1	Gammaproteobacteria
ABC transporter ATP-binding protein/permease [Pseudomonas lactis]	Pseudomonas lactis	90.1	90.1	0.41	8e-15	0.253	574	WP_047712583.1	Gammaproteobacteria
ABC transporter ATP-binding protein/permease [Pseudomonas fluorescens]	Pseudomonas fluorescens	90.1	90.1	0.41	9e-15	0.253	574	WP_044271578.1	Gammaproteobacteria
ABC transporter ATP-binding protein/permease [Pseudomonas sp. AP42]	Pseudomonas sp. AP42	90.1	90.1	0.41	9e-15	0.253	574	WP_069557493.1	Gammaproteobacteria
ABC transporter ATP-binding protein/permease [Pseudomonas lactis]	Pseudomonas lactis	90.1	90.1	0.41	9e-15	0.253	574	NLT89315.1	Gammaproteobacteria
ABC transporter ATP-binding protein/permease [Pseudomonas sp. NFR02]	Pseudomonas sp. NFR02	90.1	90.1	0.41	9e-15	0.253	574	WP_072434176.1	Gammaproteobacteria
MULTISPECIES: ABC transporter ATP-binding protein/permease [Pseudomonas]	Pseudomonas	90.1	90.1	0.41	1e-14	0.253	574	WP_056789589.1	Gammaproteobacteria
ABC transporter ATP-binding protein/permease [Pseudomonas sp. L13]	Pseudomonas sp. L13	90.1	90.1	0.37	1e-14	0.2643	574	WP_161904849.1	Gammaproteobacteria
ABC transporter ATP-binding protein/permease [Pseudomonas fluorescens]	Pseudomonas fluorescens	90.1	90.1	0.41	1e-14	0.253	574	WP_168224157.1	Gammaproteobacteria
ABC transporter ATP-binding protein [Pseudomonas fluorescens]	Pseudomonas fluorescens	90.1	90.1	0.41	1e-14	0.253	574	PRW69812.1	Gammaproteobacteria
MULTISPECIES: ABC transporter ATP-binding protein/permease [Pseudomonas]	Pseudomonas	90.1	90.1	0.41	1e-14	0.253	574	WP_014716904.1	Gammaproteobacteria
MULTISPECIES: ABC transporter ATP-binding protein/permease [Pseudomonas]	Pseudomonas	89.7	89.7	0.41	1e-14	0.253	574	WP_005784761.1	Gammaproteobacteria
MULTISPECIES: ABC transporter ATP-binding protein/permease [Pseudomonas]	Pseudomonas	89.7	89.7	0.41	1e-14	0.253	574	WP_130174643.1	Gammaproteobacteria
MULTISPECIES: ABC transporter ATP-binding protein/permease [Pseudomonas]	Pseudomonas	89.7	89.7	0.41	1e-14	0.253	574	WP_058409861.1	Gammaproteobacteria
ABC transporter ATP-binding protein/permease [Pseudomonas sp. WCS374]	Pseudomonas sp. WCS374	89.7	89.7	0.41	1e-14	0.253	574	WP_038448911.1	Gammaproteobacteria
hypothetical protein LSCM4_02507 [Leishmania orientalis]	Leishmania orientalis	90.1	90.1	0.37	1e-14	0.2643	640	KAG5469110.1	Eukaryota
ABC transporter ATP-binding protein/permease [Pseudomonas sp. BTN1]	Pseudomonas sp. BTN1	89.7	89.7	0.37	1e-14	0.2643	574	WP_073843250.1	Gammaproteobacteria
ABC transporter ATP-binding protein/permease [Pseudomonas fluorescens]	Pseudomonas fluorescens	89.7	89.7	0.41	1e-14	0.253	574	WP_197865231.1	Gammaproteobacteria
MULTISPECIES: ABC transporter ATP-binding protein/permease [Pseudomonas]	Pseudomonas	89.7	89.7	0.41	1e-14	0.253	574	WP_078466196.1	Gammaproteobacteria
ABC transporter ATP-binding protein/permease [Pseudomonas fluorescens]	Pseudomonas fluorescens	89.7	89.7	0.41	1e-14	0.253	574	WP_078802478.1	Gammaproteobacteria
ATP-binding cassette domain-containing protein [Candidatus Berkiella cookevillensis]	Candidatus Berkiella cookevillensis	89.7	89.7	0.46	1e-14	0.2604	614	WP_077065489.1	Gammaproteobacteria
ABC transporter ATP-binding protein/permease [Serratia marcescens]	Serratia marcescens	89.7	89.7	0.31	1e-14	0.3368	575	WP_033649492.1	Gammaproteobacteria
MULTISPECIES: ABC transporter ATP-binding protein/permease [Pseudomonas]	Pseudomonas	89.4	89.4	0.37	2e-14	0.2699	575	WP_025258432.1	Gammaproteobacteria
ABC transporter ATP-binding protein/permease [Veillonellaceae bacterium]	Veillonellaceae bacterium	89.4	89.4	0.42	2e-14	0.2745	577	NLP42758.1	Firmicutes
MULTISPECIES: ABC transporter ATP-binding protein/permease [Pseudomonas]	Pseudomonas	89	89	0.38	2e-14	0.2629	574	WP_065877299.1	Gammaproteobacteria
ABC transporter ATP-binding protein/permease [Pseudomonas nabeulensis]	Pseudomonas nabeulensis	89	89	0.37	2e-14	0.2751	574	WP_135307782.1	Gammaproteobacteria
Vitamin B12 transport ATP-binding protein BacA [Pseudomonas sp. 22 E 5]	Pseudomonas sp. 22 E 5	89	89	0.38	2e-14	0.2629	574	CRM98185.1	Gammaproteobacteria
ABC transporter ATP-binding protein/permease [Kamptonema sp. SIO4C4]	Kamptonema sp. SIO4C4	87	87	0.33	2e-14	0.2985	339	NEO27900.1	Cyanobacteria
putative ABC transporter [Leishmania braziliensis MHOM/BR/75/M2904]	Leishmania braziliensis MHOM/BR/75/M2904	88.2	88.2	0.37	4e-14	0.25	640	XP_001567981.1	Eukaryota

[truncated: 6 more sheets: hemL KDO03407.1, hs kinase KDO03408.1, mde KDO03409.1, btrR_2 KDO03410.1, glycogen synthase KDO03411.1, SAM MT KDO03412.1]
